# Supplementary material for: Competition and feeding ecology in two sympatric Xenopus species (Anura: Pipidae)
Source: PeerJ. 2017 Apr 19;5:e3130. doi: 10.7717/peerj.3130 (PMC5399871; doi:10.7717/peerj.3130)
Supplement: Data S1 — This file contains the raw data for all items stomach flushed from Xenopus gilli and Xenopus laevis in Cape of Good Hope and Kleinmond, as well as data on potential prey from sampling of their aquatic environments. Each prey item has a single row with the sampling date, sampling method, site name and identification of the item to Order level. Where appropriate the identification, size and sex of the predator is recorded. [file peerj-05-3130-s001.csv]

date	species	locality	pond	method	ID	sex	svl	bodymass	stomachmass	fatbodymass	order	length	width	notes	category	volumen
20140800	back	cp	suur	bucket	9999_6	0	NA	NA	NA	NA	acari	0.495	0.322	Diapterobates	zooplankton	0.026872964
20140800	back	cp	suur	bucket	9999_6	0	NA	NA	NA	NA	acari	0.495	0.322	Diapterobates	zooplankton	0.026872964
20140800	back	cp	suur	bucket	9999_6	0	NA	NA	NA	NA	acari	0.712	0.502	zecke	zooplankton	0.093947678
20140800	back	cp	suur	sweeping	9999_6	0	NA	NA	NA	NA	xenopus tadpole	29.593	7.069	tadpole 1	nekton	774.2898741
20140800	back	cp	suur	sweeping	9999_6	0	NA	NA	NA	NA	amphipoda	3.512	1.041	NA	nekton	1.992758125
20140800	back	cp	suur	sweeping	9999_6	0	NA	NA	NA	NA	amphipoda	3.512	1.041	NA	nekton	1.992758125
20140800	back	cp	suur	sweeping	9999_6	0	NA	NA	NA	NA	amphipoda	3.64	0.852	NA	nekton	1.383500102
20140800	back	cp	suur	sweeping	9999_6	0	NA	NA	NA	NA	amphipoda	3.64	0.852	NA	nekton	1.383500102
20140800	back	cp	suur	sweeping	9999_6	0	NA	NA	NA	NA	amphipoda	3.64	0.852	NA	nekton	1.383500102
20140800	back	cp	suur	sweeping	9999_6	0	NA	NA	NA	NA	amphipoda	4.194	1.29	NA	nekton	3.65431911
20140800	back	cp	suur	sweeping	9999_6	0	NA	NA	NA	NA	anisoptera	7.808	3.485	NA	nekton	49.65282833
20140800	back	cp	suur	sweeping	9999_6	0	NA	NA	NA	NA	aranae	1.839	1.151	NA	nekton	1.27564843
20140800	back	cp	suur	sweeping	9999_6	0	NA	NA	NA	NA	coleoptera	16.963	8.813	NA	nekton	689.8407172
20140800	back	cp	suur	sweeping	9999_6	0	NA	NA	NA	NA	coleoptera	32.644	14.996	NA	nekton	3843.729837
20140800	back	cp	suur	bucket	9999_6	0	NA	NA	NA	NA	daphnia	1.064	0.578	NA	zooplankton	0.186121236
20140800	back	cp	suur	bucket	9999_6	0	NA	NA	NA	NA	daphnia	1.064	0.578	NA	zooplankton	0.186121236
20140800	back	cp	suur	bucket	9999_6	0	NA	NA	NA	NA	daphnia	1.064	0.578	NA	zooplankton	0.186121236
20140800	back	cp	suur	bucket	9999_6	0	NA	NA	NA	NA	heteroptera	6.91	1.967	NA	zooplankton	13.99862532
20140800	back	cp	suur	sweeping	9999_6	0	NA	NA	NA	NA	heteroptera	6.567	2.396	NA	nekton	19.73964173
20140800	back	cp	suur	sweeping	9999_6	0	NA	NA	NA	NA	heteroptera	6.567	2.396	NA	nekton	19.73964173
20140800	back	cp	suur	sweeping	9999_6	0	NA	NA	NA	NA	heteroptera	6.567	2.396	NA	nekton	19.73964173
20140800	back	cp	suur	sweeping	9999_6	0	NA	NA	NA	NA	heteroptera	6.567	2.396	NA	nekton	19.73964173
20140800	back	cp	suur	sweeping	9999_6	0	NA	NA	NA	NA	heteroptera	6.567	2.396	NA	nekton	19.73964173
20140800	back	cp	suur	sweeping	9999_6	0	NA	NA	NA	NA	heteroptera	6.567	2.396	NA	nekton	19.73964173
20140800	back	cp	suur	sweeping	9999_6	0	NA	NA	NA	NA	heteroptera	6.567	2.396	NA	nekton	19.73964173
20140800	back	cp	suur	sweeping	9999_6	0	NA	NA	NA	NA	heteroptera	6.567	2.396	NA	nekton	19.73964173
20140800	back	cp	suur	sweeping	9999_6	0	NA	NA	NA	NA	heteroptera	6.567	2.396	NA	nekton	19.73964173
20140800	back	cp	suur	sweeping	9999_6	0	NA	NA	NA	NA	heteroptera	6.567	2.396	NA	nekton	19.73964173
20140800	back	cp	suur	sweeping	9999_6	0	NA	NA	NA	NA	heteroptera	6.567	2.396	NA	nekton	19.73964173
20140800	back	cp	suur	sweeping	9999_6	0	NA	NA	NA	NA	heteroptera	6.567	2.396	NA	nekton	19.73964173
20140800	back	cp	suur	sweeping	9999_6	0	NA	NA	NA	NA	heteroptera	6.567	2.396	NA	nekton	19.73964173
20140800	back	cp	suur	sweeping	9999_6	0	NA	NA	NA	NA	heteroptera	6.567	2.396	NA	nekton	19.73964173
20140800	back	cp	suur	sweeping	9999_6	0	NA	NA	NA	NA	heteroptera	6.567	2.396	NA	nekton	19.73964173
20140800	back	cp	suur	sweeping	9999_6	0	NA	NA	NA	NA	heteroptera	6.567	2.396	NA	nekton	19.73964173
20140800	back	cp	suur	sweeping	9999_6	0	NA	NA	NA	NA	nematocera	8.017	0.527	chironomidae	nekton	1.16582063
20140800	back	cp	suur	sweeping	9999_6	0	NA	NA	NA	NA	nematocera	8.017	0.527	chironomidae	nekton	1.16582063
20140800	back	cp	suur	sweeping	9999_6	0	NA	NA	NA	NA	nematocera	8.017	0.527	chironomidae	nekton	1.16582063
20140800	back	cp	suur	sweeping	9999_6	0	NA	NA	NA	NA	nematocera	8.017	0.527	chironomidae	nekton	1.16582063
20140800	back	cp	suur	sweeping	9999_6	0	NA	NA	NA	NA	nematocera	8.017	0.527	chironomidae	nekton	1.16582063
20140800	back	cp	suur	sweeping	9999_6	0	NA	NA	NA	NA	nematocera	8.017	0.527	chironomidae	nekton	1.16582063
20140800	back	cp	suur	sweeping	9999_6	0	NA	NA	NA	NA	nematocera	8.017	0.527	chironomidae	nekton	1.16582063
20140800	back	cp	suur	sweeping	9999_6	0	NA	NA	NA	NA	nematocera	8.017	0.527	chironomidae	nekton	1.16582063
20140800	back	cp	suur	sweeping	9999_6	0	NA	NA	NA	NA	nematocera	8.017	0.527	chironomidae	nekton	1.16582063
20140800	back	cp	suur	sweeping	9999_6	0	NA	NA	NA	NA	nematocera	8.017	0.527	chironomidae	nekton	1.16582063
20140800	back	cp	suur	sweeping	9999_6	0	NA	NA	NA	NA	nematocera	8.017	0.527	chironomidae	nekton	1.16582063
20140800	back	cp	suur	sweeping	9999_6	0	NA	NA	NA	NA	nematocera	8.017	0.527	chironomidae	nekton	1.16582063
20140800	back	cp	suur	sweeping	9999_6	0	NA	NA	NA	NA	nematocera	8.017	0.527	chironomidae	nekton	1.16582063
20140800	back	cp	suur	sweeping	9999_6	0	NA	NA	NA	NA	nematocera	8.017	0.527	chironomidae	nekton	1.16582063
20140800	back	cp	suur	sweeping	9999_6	0	NA	NA	NA	NA	nematocera	8.017	0.527	chironomidae	nekton	1.16582063
20140800	back	cp	suur	sweeping	9999_6	0	NA	NA	NA	NA	nematocera	8.017	0.527	chironomidae	nekton	1.16582063
20140800	back	cp	suur	sweeping	9999_6	0	NA	NA	NA	NA	nematocera	8.017	0.527	chironomidae	nekton	1.16582063
20140800	back	cp	suur	sweeping	9999_6	0	NA	NA	NA	NA	nematocera	8.017	0.527	chironomidae	nekton	1.16582063
20140800	back	cp	suur	sweeping	9999_6	0	NA	NA	NA	NA	nematocera	8.017	0.527	chironomidae	nekton	1.16582063
20140800	back	cp	suur	sweeping	9999_6	0	NA	NA	NA	NA	nematocera	8.017	0.527	chironomidae	nekton	1.16582063
20140800	back	cp	suur	sweeping	9999_6	0	NA	NA	NA	NA	nematocera	8.017	0.527	chironomidae	nekton	1.16582063
20140800	back	cp	suur	sweeping	9999_6	0	NA	NA	NA	NA	nematocera	8.017	0.527	chironomidae	nekton	1.16582063
20140800	back	cp	suur	sweeping	9999_6	0	NA	NA	NA	NA	nematocera	8.017	0.527	chironomidae	nekton	1.16582063
20140800	back	cp	suur	sweeping	9999_6	0	NA	NA	NA	NA	nematocera	8.017	0.527	chironomidae	nekton	1.16582063
20140800	back	cp	suur	sweeping	9999_6	0	NA	NA	NA	NA	nematocera	8.017	0.527	chironomidae	nekton	1.16582063
20140800	back	cp	suur	sweeping	9999_6	0	NA	NA	NA	NA	nematocera	8.017	0.527	chironomidae	nekton	1.16582063
20140800	back	cp	suur	bucket	9999_6	0	NA	NA	NA	NA	ostracoda	0.87	0.577	NA	zooplankton	0.151659459
20140800	back	cp	suur	bucket	9999_6	0	NA	NA	NA	NA	ostracoda	0.87	0.577	NA	zooplankton	0.151659459
20140800	back	cp	suur	bucket	9999_6	0	NA	NA	NA	NA	ostracoda	0.87	0.577	NA	zooplankton	0.151659459
20140800	back	cp	suur	bucket	9999_6	0	NA	NA	NA	NA	ostracoda	0.87	0.577	NA	zooplankton	0.151659459
20140800	back	cp	suur	bucket	9999_6	0	NA	NA	NA	NA	ostracoda	0.87	0.577	NA	zooplankton	0.151659459
20140800	back	cp	suur	bucket	9999_6	0	NA	NA	NA	NA	ostracoda	0.87	0.577	NA	zooplankton	0.151659459
20140800	back	cp	suur	bucket	9999_6	0	NA	NA	NA	NA	ostracoda	0.87	0.577	NA	zooplankton	0.151659459
20140800	back	cp	suur	bucket	9999_6	0	NA	NA	NA	NA	zygoptera	7.808	1.485	NA	zooplankton	9.015531482
20140800	back	cp	suur	sweeping	9999_6	0	NA	NA	NA	NA	zygoptera	11.98	1.958	NA	nekton	24.04810255
20140800	back	cp	suur	sweeping	9999_6	0	NA	NA	NA	NA	zygentoma	4.301	0.79	NA	nekton	1.40547216
20140800	back	km	lamloch	sweeping	9999_5	0	NA	NA	NA	NA	acari	2.511	2.511	red mite	nekton	8.289698979
20140800	back	km	lamloch	sweeping	9999_5	0	NA	NA	NA	NA	tadpole spec	7.04	1.93	tadpole 3	nekton	13.73048568
20140800	back	km	lamloch	sweeping	9999_5	0	NA	NA	NA	NA	tadpole spec	7.04	1.93	tadpole 3	nekton	13.73048568
20140800	back	km	lamloch	sweeping	9999_5	0	NA	NA	NA	NA	tadpole spec	7.04	1.93	tadpole 3	nekton	13.73048568
20140800	back	km	lamloch	sweeping	9999_5	0	NA	NA	NA	NA	tadpole spec	7.04	1.93	tadpole 3	nekton	13.73048568
20140800	back	km	lamloch	sweeping	9999_5	0	NA	NA	NA	NA	tadpole spec	7.04	1.93	tadpole 3	nekton	13.73048568
20140800	back	km	lamloch	sweeping	9999_5	0	NA	NA	NA	NA	tadpole spec	7.04	1.93	tadpole 3	nekton	13.73048568
20140800	back	km	lamloch	sweeping	9999_5	0	NA	NA	NA	NA	tadpole spec	7.04	1.93	tadpole 3	nekton	13.73048568
20140800	back	km	lamloch	sweeping	9999_5	0	NA	NA	NA	NA	tadpole spec	7.04	1.93	tadpole 3	nekton	13.73048568
20140800	back	km	lamloch	sweeping	9999_5	0	NA	NA	NA	NA	tadpole spec	7.04	1.93	tadpole 3	nekton	13.73048568
20140800	back	km	lamloch	sweeping	9999_5	0	NA	NA	NA	NA	tadpole spec	7.04	1.93	tadpole 3	nekton	13.73048568
20140800	back	km	lamloch	sweeping	9999_5	0	NA	NA	NA	NA	tadpole spec	8.311	1.944	tadpole 3	nekton	16.44539941
20140800	back	km	lamloch	sweeping	9999_5	0	NA	NA	NA	NA	tadpole spec	8.311	1.944	tadpole 3	nekton	16.44539941
20140800	back	km	lamloch	sweeping	9999_5	0	NA	NA	NA	NA	tadpole spec	8.311	1.944	tadpole 3	nekton	16.44539941
20140800	back	km	lamloch	sweeping	9999_5	0	NA	NA	NA	NA	tadpole spec	8.311	1.944	tadpole 3	nekton	16.44539941
20140800	back	km	lamloch	sweeping	9999_5	0	NA	NA	NA	NA	tadpole spec	8.311	1.944	tadpole 3	nekton	16.44539941
20140800	back	km	lamloch	sweeping	9999_5	0	NA	NA	NA	NA	tadpole spec	8.311	1.944	tadpole 3	nekton	16.44539941
20140800	back	km	lamloch	sweeping	9999_5	0	NA	NA	NA	NA	tadpole spec	8.311	1.944	tadpole 3	nekton	16.44539941
20140800	back	km	lamloch	sweeping	9999_5	0	NA	NA	NA	NA	tadpole spec	8.311	1.944	tadpole 3	nekton	16.44539941
20140800	back	km	lamloch	sweeping	9999_5	0	NA	NA	NA	NA	tadpole spec	8.311	1.944	tadpole 3	nekton	16.44539941
20140800	back	km	lamloch	sweeping	9999_5	0	NA	NA	NA	NA	tadpole spec	8.311	1.944	tadpole 3	nekton	16.44539941
20140800	back	km	lamloch	sweeping	9999_5	0	NA	NA	NA	NA	xenopus tadpole	8.363	2.886	tadpole 1	nekton	36.47147878
20140800	back	km	lamloch	sweeping	9999_5	0	NA	NA	NA	NA	xenopus tadpole	8.363	2.886	tadpole 1	nekton	36.47147878
20140800	back	km	lamloch	sweeping	9999_5	0	NA	NA	NA	NA	xenopus tadpole	8.363	2.886	tadpole 1	nekton	36.47147878
20140800	back	km	lamloch	sweeping	9999_5	0	NA	NA	NA	NA	xenopus tadpole	8.363	2.886	tadpole 1	nekton	36.47147878
20140800	back	km	lamloch	sweeping	9999_5	0	NA	NA	NA	NA	xenopus tadpole	8.363	2.886	tadpole 1	nekton	36.47147878
20140800	back	km	lamloch	sweeping	9999_5	0	NA	NA	NA	NA	xenopus tadpole	8.363	2.886	tadpole 1	nekton	36.47147878
20140800	back	km	lamloch	sweeping	9999_5	0	NA	NA	NA	NA	xenopus tadpole	8.363	2.886	tadpole 1	nekton	36.47147878
20140800	back	km	lamloch	sweeping	9999_5	0	NA	NA	NA	NA	xenopus tadpole	8.363	2.886	tadpole 1	nekton	36.47147878
20140800	back	km	lamloch	sweeping	9999_5	0	NA	NA	NA	NA	xenopus tadpole	8.363	2.886	tadpole 1	nekton	36.47147878
20140800	back	km	lamloch	sweeping	9999_5	0	NA	NA	NA	NA	xenopus tadpole	8.363	2.886	tadpole 1	nekton	36.47147878
20140800	back	km	lamloch	sweeping	9999_5	0	NA	NA	NA	NA	xenopus tadpole	8.363	2.886	tadpole 1	nekton	36.47147878
20140800	back	km	lamloch	sweeping	9999_5	0	NA	NA	NA	NA	xenopus tadpole	8.363	2.886	tadpole 1	nekton	36.47147878
20140800	back	km	lamloch	sweeping	9999_5	0	NA	NA	NA	NA	xenopus tadpole	8.363	2.886	tadpole 1	nekton	36.47147878
20140800	back	km	lamloch	sweeping	9999_5	0	NA	NA	NA	NA	xenopus tadpole	8.363	2.886	tadpole 1	nekton	36.47147878
20140800	back	km	lamloch	sweeping	9999_5	0	NA	NA	NA	NA	xenopus tadpole	8.363	2.886	tadpole 1	nekton	36.47147878
20140800	back	km	lamloch	sweeping	9999_5	0	NA	NA	NA	NA	xenopus tadpole	8.363	2.886	tadpole 1	nekton	36.47147878
20140800	back	km	lamloch	sweeping	9999_5	0	NA	NA	NA	NA	xenopus tadpole	8.363	2.886	tadpole 1	nekton	36.47147878
20140800	back	km	lamloch	sweeping	9999_5	0	NA	NA	NA	NA	xenopus tadpole	8.363	2.886	tadpole 1	nekton	36.47147878
20140800	back	km	lamloch	sweeping	9999_5	0	NA	NA	NA	NA	xenopus tadpole	8.363	2.886	tadpole 1	nekton	36.47147878
20140800	back	km	lamloch	sweeping	9999_5	0	NA	NA	NA	NA	xenopus tadpole	8.363	2.886	tadpole 1	nekton	36.47147878
20140800	back	km	lamloch	sweeping	9999_5	0	NA	NA	NA	NA	xenopus tadpole	8.363	2.886	tadpole 1	nekton	36.47147878
20140800	back	km	lamloch	sweeping	9999_5	0	NA	NA	NA	NA	xenopus tadpole	8.363	2.886	tadpole 1	nekton	36.47147878
20140800	back	km	lamloch	sweeping	9999_5	0	NA	NA	NA	NA	xenopus tadpole	8.363	2.886	tadpole 1	nekton	36.47147878
20140800	back	km	lamloch	sweeping	9999_5	0	NA	NA	NA	NA	xenopus tadpole	8.363	2.886	tadpole 1	nekton	36.47147878
20140800	back	km	lamloch	sweeping	9999_5	0	NA	NA	NA	NA	xenopus tadpole	8.363	2.886	tadpole 1	nekton	36.47147878
20140800	back	km	lamloch	sweeping	9999_5	0	NA	NA	NA	NA	xenopus tadpole	8.363	2.886	tadpole 1	nekton	36.47147878
20140800	back	km	lamloch	sweeping	9999_5	0	NA	NA	NA	NA	xenopus tadpole	8.363	2.886	tadpole 1	nekton	36.47147878
20140800	back	km	lamloch	sweeping	9999_5	0	NA	NA	NA	NA	xenopus tadpole	8.363	2.886	tadpole 1	nekton	36.47147878
20140800	back	km	lamloch	sweeping	9999_5	0	NA	NA	NA	NA	xenopus tadpole	8.363	2.886	tadpole 1	nekton	36.47147878
20140800	back	km	lamloch	sweeping	9999_5	0	NA	NA	NA	NA	xenopus tadpole	8.363	2.886	tadpole 1	nekton	36.47147878
20140800	back	km	lamloch	sweeping	9999_5	0	NA	NA	NA	NA	xenopus tadpole	8.363	2.886	tadpole 1	nekton	36.47147878
20140800	back	km	lamloch	sweeping	9999_5	0	NA	NA	NA	NA	xenopus tadpole	8.363	2.886	tadpole 1	nekton	36.47147878
20140800	back	km	lamloch	sweeping	9999_5	0	NA	NA	NA	NA	xenopus tadpole	8.363	2.886	tadpole 1	nekton	36.47147878
20140800	back	km	lamloch	sweeping	9999_5	0	NA	NA	NA	NA	xenopus tadpole	8.363	2.886	tadpole 1	nekton	36.47147878
20140800	back	km	lamloch	sweeping	9999_5	0	NA	NA	NA	NA	xenopus tadpole	8.363	2.886	tadpole 1	nekton	36.47147878
20140800	back	km	lamloch	sweeping	9999_5	0	NA	NA	NA	NA	xenopus tadpole	8.363	2.886	tadpole 1	nekton	36.47147878
20140800	back	km	lamloch	sweeping	9999_5	0	NA	NA	NA	NA	xenopus tadpole	8.363	2.886	tadpole 1	nekton	36.47147878
20140800	back	km	lamloch	sweeping	9999_5	0	NA	NA	NA	NA	xenopus tadpole	8.363	2.886	tadpole 1	nekton	36.47147878
20140800	back	km	lamloch	sweeping	9999_5	0	NA	NA	NA	NA	xenopus tadpole	8.363	2.886	tadpole 1	nekton	36.47147878
20140800	back	km	lamloch	sweeping	9999_5	0	NA	NA	NA	NA	xenopus tadpole	8.363	2.886	tadpole 1	nekton	36.47147878
20140800	back	km	lamloch	sweeping	9999_5	0	NA	NA	NA	NA	xenopus tadpole	8.363	2.886	tadpole 1	nekton	36.47147878
20140800	back	km	lamloch	sweeping	9999_5	0	NA	NA	NA	NA	xenopus tadpole	8.363	2.886	tadpole 1	nekton	36.47147878
20140800	back	km	lamloch	sweeping	9999_5	0	NA	NA	NA	NA	xenopus tadpole	8.363	2.886	tadpole 1	nekton	36.47147878
20140800	back	km	lamloch	sweeping	9999_5	0	NA	NA	NA	NA	xenopus tadpole	8.363	2.886	tadpole 1	nekton	36.47147878
20140800	back	km	lamloch	sweeping	9999_5	0	NA	NA	NA	NA	xenopus tadpole	8.363	2.886	tadpole 1	nekton	36.47147878
20140800	back	km	lamloch	sweeping	9999_5	0	NA	NA	NA	NA	xenopus tadpole	8.363	2.886	tadpole 1	nekton	36.47147878
20140800	back	km	lamloch	sweeping	9999_5	0	NA	NA	NA	NA	xenopus tadpole	8.363	2.886	tadpole 1	nekton	36.47147878
20140800	back	km	lamloch	sweeping	9999_5	0	NA	NA	NA	NA	xenopus tadpole	8.363	2.886	tadpole 1	nekton	36.47147878
20140800	back	km	lamloch	sweeping	9999_5	0	NA	NA	NA	NA	xenopus tadpole	8.363	2.886	tadpole 1	nekton	36.47147878
20140800	back	km	lamloch	sweeping	9999_5	0	NA	NA	NA	NA	xenopus tadpole	8.363	2.886	tadpole 1	nekton	36.47147878
20140800	back	km	lamloch	sweeping	9999_5	0	NA	NA	NA	NA	xenopus tadpole	8.363	2.886	tadpole 1	nekton	36.47147878
20140800	back	km	lamloch	sweeping	9999_5	0	NA	NA	NA	NA	xenopus tadpole	8.363	2.886	tadpole 1	nekton	36.47147878
20140800	back	km	lamloch	sweeping	9999_5	0	NA	NA	NA	NA	xenopus tadpole	8.363	2.886	tadpole 1	nekton	36.47147878
20140800	back	km	lamloch	sweeping	9999_5	0	NA	NA	NA	NA	xenopus tadpole	8.363	2.886	tadpole 1	nekton	36.47147878
20140800	back	km	lamloch	sweeping	9999_5	0	NA	NA	NA	NA	xenopus tadpole	8.363	2.886	tadpole 1	nekton	36.47147878
20140800	back	km	lamloch	sweeping	9999_5	0	NA	NA	NA	NA	xenopus tadpole	8.363	2.886	tadpole 1	nekton	36.47147878
20140800	back	km	lamloch	sweeping	9999_5	0	NA	NA	NA	NA	xenopus tadpole	8.363	2.886	tadpole 1	nekton	36.47147878
20140800	back	km	lamloch	sweeping	9999_5	0	NA	NA	NA	NA	xenopus tadpole	8.363	2.886	tadpole 1	nekton	36.47147878
20140800	back	km	lamloch	sweeping	9999_5	0	NA	NA	NA	NA	xenopus tadpole	8.363	2.886	tadpole 1	nekton	36.47147878
20140800	back	km	lamloch	sweeping	9999_5	0	NA	NA	NA	NA	xenopus tadpole	8.363	2.886	tadpole 1	nekton	36.47147878
20140800	back	km	lamloch	sweeping	9999_5	0	NA	NA	NA	NA	xenopus tadpole	8.363	2.886	tadpole 1	nekton	36.47147878
20140800	back	km	lamloch	sweeping	9999_5	0	NA	NA	NA	NA	xenopus tadpole	8.363	2.886	tadpole 1	nekton	36.47147878
20140800	back	km	lamloch	sweeping	9999_5	0	NA	NA	NA	NA	xenopus tadpole	8.363	2.886	tadpole 1	nekton	36.47147878
20140800	back	km	lamloch	sweeping	9999_5	0	NA	NA	NA	NA	xenopus tadpole	8.363	2.886	tadpole 1	nekton	36.47147878
20140800	back	km	lamloch	sweeping	9999_5	0	NA	NA	NA	NA	xenopus tadpole	8.363	2.886	tadpole 1	nekton	36.47147878
20140800	back	km	lamloch	sweeping	9999_5	0	NA	NA	NA	NA	xenopus tadpole	8.363	2.886	tadpole 1	nekton	36.47147878
20140800	back	km	lamloch	sweeping	9999_5	0	NA	NA	NA	NA	xenopus tadpole	8.363	2.886	tadpole 1	nekton	36.47147878
20140800	back	km	lamloch	sweeping	9999_5	0	NA	NA	NA	NA	xenopus tadpole	8.363	2.886	tadpole 1	nekton	36.47147878
20140800	back	km	lamloch	sweeping	9999_5	0	NA	NA	NA	NA	xenopus tadpole	8.363	2.886	tadpole 1	nekton	36.47147878
20140800	back	km	lamloch	sweeping	9999_5	0	NA	NA	NA	NA	xenopus tadpole	8.363	2.886	tadpole 1	nekton	36.47147878
20140800	back	km	lamloch	sweeping	9999_5	0	NA	NA	NA	NA	xenopus tadpole	8.363	2.886	tadpole 1	nekton	36.47147878
20140800	back	km	lamloch	sweeping	9999_5	0	NA	NA	NA	NA	xenopus tadpole	8.363	2.886	tadpole 1	nekton	36.47147878
20140800	back	km	lamloch	sweeping	9999_5	0	NA	NA	NA	NA	xenopus tadpole	8.363	2.886	tadpole 1	nekton	36.47147878
20140800	back	km	lamloch	sweeping	9999_5	0	NA	NA	NA	NA	xenopus tadpole	8.363	2.886	tadpole 1	nekton	36.47147878
20140800	back	km	lamloch	sweeping	9999_5	0	NA	NA	NA	NA	xenopus tadpole	8.363	2.886	tadpole 1	nekton	36.47147878
20140800	back	km	lamloch	sweeping	9999_5	0	NA	NA	NA	NA	xenopus tadpole	8.363	2.886	tadpole 1	nekton	36.47147878
20140800	back	km	lamloch	sweeping	9999_5	0	NA	NA	NA	NA	xenopus tadpole	8.363	2.886	tadpole 1	nekton	36.47147878
20140800	back	km	lamloch	sweeping	9999_5	0	NA	NA	NA	NA	xenopus tadpole	8.363	2.886	tadpole 1	nekton	36.47147878
20140800	back	km	lamloch	sweeping	9999_5	0	NA	NA	NA	NA	xenopus tadpole	8.363	2.886	tadpole 1	nekton	36.47147878
20140800	back	km	lamloch	sweeping	9999_5	0	NA	NA	NA	NA	xenopus tadpole	8.363	2.886	tadpole 1	nekton	36.47147878
20140800	back	km	lamloch	sweeping	9999_5	0	NA	NA	NA	NA	xenopus tadpole	8.363	2.886	tadpole 1	nekton	36.47147878
20140800	back	km	lamloch	sweeping	9999_5	0	NA	NA	NA	NA	xenopus tadpole	8.363	2.886	tadpole 1	nekton	36.47147878
20140800	back	km	lamloch	sweeping	9999_5	0	NA	NA	NA	NA	xenopus tadpole	8.363	2.886	tadpole 1	nekton	36.47147878
20140800	back	km	lamloch	sweeping	9999_5	0	NA	NA	NA	NA	xenopus tadpole	8.363	2.886	tadpole 1	nekton	36.47147878
20140800	back	km	lamloch	sweeping	9999_5	0	NA	NA	NA	NA	xenopus tadpole	8.363	2.886	tadpole 1	nekton	36.47147878
20140800	back	km	lamloch	sweeping	9999_5	0	NA	NA	NA	NA	xenopus tadpole	8.363	2.886	tadpole 1	nekton	36.47147878
20140800	back	km	lamloch	sweeping	9999_5	0	NA	NA	NA	NA	xenopus tadpole	8.363	2.886	tadpole 1	nekton	36.47147878
20140800	back	km	lamloch	sweeping	9999_5	0	NA	NA	NA	NA	xenopus tadpole	8.363	2.886	tadpole 1	nekton	36.47147878
20140800	back	km	lamloch	sweeping	9999_5	0	NA	NA	NA	NA	xenopus tadpole	8.363	2.886	tadpole 1	nekton	36.47147878
20140800	back	km	lamloch	sweeping	9999_5	0	NA	NA	NA	NA	xenopus tadpole	8.363	2.886	tadpole 1	nekton	36.47147878
20140800	back	km	lamloch	sweeping	9999_5	0	NA	NA	NA	NA	xenopus tadpole	8.363	2.886	tadpole 1	nekton	36.47147878
20140800	back	km	lamloch	sweeping	9999_5	0	NA	NA	NA	NA	xenopus tadpole	8.363	2.886	tadpole 1	nekton	36.47147878
20140800	back	km	lamloch	sweeping	9999_5	0	NA	NA	NA	NA	xenopus tadpole	8.363	2.886	tadpole 1	nekton	36.47147878
20140800	back	km	lamloch	sweeping	9999_5	0	NA	NA	NA	NA	xenopus tadpole	8.363	2.886	tadpole 1	nekton	36.47147878
20140800	back	km	lamloch	sweeping	9999_5	0	NA	NA	NA	NA	xenopus tadpole	8.363	2.886	tadpole 1	nekton	36.47147878
20140800	back	km	lamloch	sweeping	9999_5	0	NA	NA	NA	NA	xenopus tadpole	8.363	2.886	tadpole 1	nekton	36.47147878
20140800	back	km	lamloch	sweeping	9999_5	0	NA	NA	NA	NA	xenopus tadpole	8.363	2.886	tadpole 1	nekton	36.47147878
20140800	back	km	lamloch	sweeping	9999_5	0	NA	NA	NA	NA	xenopus tadpole	8.363	2.886	tadpole 1	nekton	36.47147878
20140800	back	km	lamloch	sweeping	9999_5	0	NA	NA	NA	NA	xenopus tadpole	8.363	2.886	tadpole 1	nekton	36.47147878
20140800	back	km	lamloch	sweeping	9999_5	0	NA	NA	NA	NA	xenopus tadpole	8.363	2.886	tadpole 1	nekton	36.47147878
20140800	back	km	lamloch	sweeping	9999_5	0	NA	NA	NA	NA	xenopus tadpole	8.363	2.886	tadpole 1	nekton	36.47147878
20140800	back	km	lamloch	sweeping	9999_5	0	NA	NA	NA	NA	xenopus tadpole	8.363	2.886	tadpole 1	nekton	36.47147878
20140800	back	km	lamloch	sweeping	9999_5	0	NA	NA	NA	NA	xenopus tadpole	8.363	2.886	tadpole 1	nekton	36.47147878
20140800	back	km	lamloch	sweeping	9999_5	0	NA	NA	NA	NA	xenopus tadpole	8.363	2.886	tadpole 1	nekton	36.47147878
20140800	back	km	lamloch	sweeping	9999_5	0	NA	NA	NA	NA	xenopus tadpole	8.363	2.886	tadpole 1	nekton	36.47147878
20140800	back	km	lamloch	sweeping	9999_5	0	NA	NA	NA	NA	xenopus tadpole	8.363	2.886	tadpole 1	nekton	36.47147878
20140800	back	km	lamloch	sweeping	9999_5	0	NA	NA	NA	NA	xenopus tadpole	8.363	2.886	tadpole 1	nekton	36.47147878
20140800	back	km	lamloch	sweeping	9999_5	0	NA	NA	NA	NA	xenopus tadpole	8.363	2.886	tadpole 1	nekton	36.47147878
20140800	back	km	lamloch	sweeping	9999_5	0	NA	NA	NA	NA	xenopus tadpole	8.363	2.886	tadpole 1	nekton	36.47147878
20140800	back	km	lamloch	sweeping	9999_5	0	NA	NA	NA	NA	xenopus tadpole	8.363	2.886	tadpole 1	nekton	36.47147878
20140800	back	km	lamloch	sweeping	9999_5	0	NA	NA	NA	NA	xenopus tadpole	8.363	2.886	tadpole 1	nekton	36.47147878
20140800	back	km	lamloch	sweeping	9999_5	0	NA	NA	NA	NA	xenopus tadpole	8.363	2.886	tadpole 1	nekton	36.47147878
20140800	back	km	lamloch	sweeping	9999_5	0	NA	NA	NA	NA	xenopus tadpole	8.363	2.886	tadpole 1	nekton	36.47147878
20140800	back	km	lamloch	sweeping	9999_5	0	NA	NA	NA	NA	xenopus tadpole	8.363	2.886	tadpole 1	nekton	36.47147878
20140800	back	km	lamloch	sweeping	9999_5	0	NA	NA	NA	NA	xenopus tadpole	8.363	2.886	tadpole 1	nekton	36.47147878
20140800	back	km	lamloch	sweeping	9999_5	0	NA	NA	NA	NA	xenopus tadpole	8.363	2.886	tadpole 1	nekton	36.47147878
20140800	back	km	lamloch	sweeping	9999_5	0	NA	NA	NA	NA	xenopus tadpole	8.363	2.886	tadpole 1	nekton	36.47147878
20140800	back	km	lamloch	sweeping	9999_5	0	NA	NA	NA	NA	xenopus tadpole	8.363	2.886	tadpole 1	nekton	36.47147878
20140800	back	km	lamloch	sweeping	9999_5	0	NA	NA	NA	NA	xenopus tadpole	8.363	2.886	tadpole 1	nekton	36.47147878
20140800	back	km	lamloch	sweeping	9999_5	0	NA	NA	NA	NA	xenopus tadpole	8.363	2.886	tadpole 1	nekton	36.47147878
20140800	back	km	lamloch	sweeping	9999_5	0	NA	NA	NA	NA	xenopus tadpole	8.363	2.886	tadpole 1	nekton	36.47147878
20140800	back	km	lamloch	sweeping	9999_5	0	NA	NA	NA	NA	xenopus tadpole	8.363	2.886	tadpole 1	nekton	36.47147878
20140800	back	km	lamloch	sweeping	9999_5	0	NA	NA	NA	NA	xenopus tadpole	8.363	2.886	tadpole 1	nekton	36.47147878
20140800	back	km	lamloch	sweeping	9999_5	0	NA	NA	NA	NA	xenopus tadpole	8.363	2.886	tadpole 1	nekton	36.47147878
20140800	back	km	lamloch	sweeping	9999_5	0	NA	NA	NA	NA	xenopus tadpole	8.363	2.886	tadpole 1	nekton	36.47147878
20140800	back	km	lamloch	sweeping	9999_5	0	NA	NA	NA	NA	xenopus tadpole	8.363	2.886	tadpole 1	nekton	36.47147878
20140800	back	km	lamloch	sweeping	9999_5	0	NA	NA	NA	NA	xenopus tadpole	8.363	2.886	tadpole 1	nekton	36.47147878
20140800	back	km	lamloch	sweeping	9999_5	0	NA	NA	NA	NA	xenopus tadpole	9.369	2.784	tadpole 1	nekton	38.02159427
20140800	back	km	lamloch	sweeping	9999_5	0	NA	NA	NA	NA	xenopus tadpole	9.369	2.784	tadpole 1	nekton	38.02159427
20140800	back	km	lamloch	sweeping	9999_5	0	NA	NA	NA	NA	xenopus tadpole	9.369	2.784	tadpole 1	nekton	38.02159427
20140800	back	km	lamloch	sweeping	9999_5	0	NA	NA	NA	NA	xenopus tadpole	9.369	2.784	tadpole 1	nekton	38.02159427
20140800	back	km	lamloch	sweeping	9999_5	0	NA	NA	NA	NA	xenopus tadpole	9.369	2.784	tadpole 1	nekton	38.02159427
20140800	back	km	lamloch	sweeping	9999_5	0	NA	NA	NA	NA	xenopus tadpole	9.369	2.784	tadpole 1	nekton	38.02159427
20140800	back	km	lamloch	sweeping	9999_5	0	NA	NA	NA	NA	xenopus tadpole	9.369	2.784	tadpole 1	nekton	38.02159427
20140800	back	km	lamloch	sweeping	9999_5	0	NA	NA	NA	NA	xenopus tadpole	9.369	2.784	tadpole 1	nekton	38.02159427
20140800	back	km	lamloch	sweeping	9999_5	0	NA	NA	NA	NA	xenopus tadpole	9.369	2.784	tadpole 1	nekton	38.02159427
20140800	back	km	lamloch	sweeping	9999_5	0	NA	NA	NA	NA	xenopus tadpole	9.369	2.784	tadpole 1	nekton	38.02159427
20140800	back	km	lamloch	sweeping	9999_5	0	NA	NA	NA	NA	xenopus tadpole	9.369	2.784	tadpole 1	nekton	38.02159427
20140800	back	km	lamloch	sweeping	9999_5	0	NA	NA	NA	NA	xenopus tadpole	9.369	2.784	tadpole 1	nekton	38.02159427
20140800	back	km	lamloch	sweeping	9999_5	0	NA	NA	NA	NA	xenopus tadpole	9.369	2.784	tadpole 1	nekton	38.02159427
20140800	back	km	lamloch	sweeping	9999_5	0	NA	NA	NA	NA	xenopus tadpole	9.369	2.784	tadpole 1	nekton	38.02159427
20140800	back	km	lamloch	sweeping	9999_5	0	NA	NA	NA	NA	xenopus tadpole	9.369	2.784	tadpole 1	nekton	38.02159427
20140800	back	km	lamloch	sweeping	9999_5	0	NA	NA	NA	NA	xenopus tadpole	9.369	2.784	tadpole 1	nekton	38.02159427
20140800	back	km	lamloch	sweeping	9999_5	0	NA	NA	NA	NA	xenopus tadpole	9.369	2.784	tadpole 1	nekton	38.02159427
20140800	back	km	lamloch	sweeping	9999_5	0	NA	NA	NA	NA	xenopus tadpole	9.369	2.784	tadpole 1	nekton	38.02159427
20140800	back	km	lamloch	sweeping	9999_5	0	NA	NA	NA	NA	xenopus tadpole	9.369	2.784	tadpole 1	nekton	38.02159427
20140800	back	km	lamloch	sweeping	9999_5	0	NA	NA	NA	NA	xenopus tadpole	9.369	2.784	tadpole 1	nekton	38.02159427
20140800	back	km	lamloch	sweeping	9999_5	0	NA	NA	NA	NA	xenopus tadpole	9.369	2.784	tadpole 1	nekton	38.02159427
20140800	back	km	lamloch	sweeping	9999_5	0	NA	NA	NA	NA	xenopus tadpole	9.369	2.784	tadpole 1	nekton	38.02159427
20140800	back	km	lamloch	sweeping	9999_5	0	NA	NA	NA	NA	xenopus tadpole	9.369	2.784	tadpole 1	nekton	38.02159427
20140800	back	km	lamloch	sweeping	9999_5	0	NA	NA	NA	NA	xenopus tadpole	9.369	2.784	tadpole 1	nekton	38.02159427
20140800	back	km	lamloch	sweeping	9999_5	0	NA	NA	NA	NA	xenopus tadpole	9.369	2.784	tadpole 1	nekton	38.02159427
20140800	back	km	lamloch	sweeping	9999_5	0	NA	NA	NA	NA	xenopus tadpole	9.369	2.784	tadpole 1	nekton	38.02159427
20140800	back	km	lamloch	sweeping	9999_5	0	NA	NA	NA	NA	xenopus tadpole	9.369	2.784	tadpole 1	nekton	38.02159427
20140800	back	km	lamloch	sweeping	9999_5	0	NA	NA	NA	NA	xenopus tadpole	9.369	2.784	tadpole 1	nekton	38.02159427
20140800	back	km	lamloch	sweeping	9999_5	0	NA	NA	NA	NA	xenopus tadpole	9.369	2.784	tadpole 1	nekton	38.02159427
20140800	back	km	lamloch	sweeping	9999_5	0	NA	NA	NA	NA	xenopus tadpole	9.369	2.784	tadpole 1	nekton	38.02159427
20140800	back	km	lamloch	sweeping	9999_5	0	NA	NA	NA	NA	xenopus tadpole	9.369	2.784	tadpole 1	nekton	38.02159427
20140800	back	km	lamloch	sweeping	9999_5	0	NA	NA	NA	NA	xenopus tadpole	9.369	2.784	tadpole 1	nekton	38.02159427
20140800	back	km	lamloch	sweeping	9999_5	0	NA	NA	NA	NA	xenopus tadpole	9.369	2.784	tadpole 1	nekton	38.02159427
20140800	back	km	lamloch	sweeping	9999_5	0	NA	NA	NA	NA	xenopus tadpole	9.369	2.784	tadpole 1	nekton	38.02159427
20140800	back	km	lamloch	sweeping	9999_5	0	NA	NA	NA	NA	xenopus tadpole	9.369	2.784	tadpole 1	nekton	38.02159427
20140800	back	km	lamloch	sweeping	9999_5	0	NA	NA	NA	NA	xenopus tadpole	9.369	2.784	tadpole 1	nekton	38.02159427
20140800	back	km	lamloch	sweeping	9999_5	0	NA	NA	NA	NA	xenopus tadpole	9.369	2.784	tadpole 1	nekton	38.02159427
20140800	back	km	lamloch	sweeping	9999_5	0	NA	NA	NA	NA	xenopus tadpole	9.369	2.784	tadpole 1	nekton	38.02159427
20140800	back	km	lamloch	sweeping	9999_5	0	NA	NA	NA	NA	xenopus tadpole	9.369	2.784	tadpole 1	nekton	38.02159427
20140800	back	km	lamloch	sweeping	9999_5	0	NA	NA	NA	NA	xenopus tadpole	9.369	2.784	tadpole 1	nekton	38.02159427
20140800	back	km	lamloch	sweeping	9999_5	0	NA	NA	NA	NA	xenopus tadpole	9.369	2.784	tadpole 1	nekton	38.02159427
20140800	back	km	lamloch	sweeping	9999_5	0	NA	NA	NA	NA	xenopus tadpole	9.369	2.784	tadpole 1	nekton	38.02159427
20140800	back	km	lamloch	sweeping	9999_5	0	NA	NA	NA	NA	xenopus tadpole	9.369	2.784	tadpole 1	nekton	38.02159427
20140800	back	km	lamloch	sweeping	9999_5	0	NA	NA	NA	NA	xenopus tadpole	9.369	2.784	tadpole 1	nekton	38.02159427
20140800	back	km	lamloch	sweeping	9999_5	0	NA	NA	NA	NA	xenopus tadpole	9.369	2.784	tadpole 1	nekton	38.02159427
20140800	back	km	lamloch	sweeping	9999_5	0	NA	NA	NA	NA	xenopus tadpole	9.369	2.784	tadpole 1	nekton	38.02159427
20140800	back	km	lamloch	sweeping	9999_5	0	NA	NA	NA	NA	xenopus tadpole	9.369	2.784	tadpole 1	nekton	38.02159427
20140800	back	km	lamloch	sweeping	9999_5	0	NA	NA	NA	NA	xenopus tadpole	9.369	2.784	tadpole 1	nekton	38.02159427
20140800	back	km	lamloch	sweeping	9999_5	0	NA	NA	NA	NA	xenopus tadpole	9.369	2.784	tadpole 1	nekton	38.02159427
20140800	back	km	lamloch	sweeping	9999_5	0	NA	NA	NA	NA	xenopus tadpole	9.369	2.784	tadpole 1	nekton	38.02159427
20140800	back	km	lamloch	sweeping	9999_5	0	NA	NA	NA	NA	xenopus tadpole	9.369	2.784	tadpole 1	nekton	38.02159427
20140800	back	km	lamloch	sweeping	9999_5	0	NA	NA	NA	NA	xenopus tadpole	9.369	2.784	tadpole 1	nekton	38.02159427
20140800	back	km	lamloch	sweeping	9999_5	0	NA	NA	NA	NA	xenopus tadpole	9.369	2.784	tadpole 1	nekton	38.02159427
20140800	back	km	lamloch	sweeping	9999_5	0	NA	NA	NA	NA	xenopus tadpole	9.369	2.784	tadpole 1	nekton	38.02159427
20140800	back	km	lamloch	sweeping	9999_5	0	NA	NA	NA	NA	xenopus tadpole	9.369	2.784	tadpole 1	nekton	38.02159427
20140800	back	km	lamloch	sweeping	9999_5	0	NA	NA	NA	NA	xenopus tadpole	9.369	2.784	tadpole 1	nekton	38.02159427
20140800	back	km	lamloch	sweeping	9999_5	0	NA	NA	NA	NA	xenopus tadpole	9.369	2.784	tadpole 1	nekton	38.02159427
20140800	back	km	lamloch	sweeping	9999_5	0	NA	NA	NA	NA	xenopus tadpole	9.369	2.784	tadpole 1	nekton	38.02159427
20140800	back	km	lamloch	sweeping	9999_5	0	NA	NA	NA	NA	xenopus tadpole	9.369	2.784	tadpole 1	nekton	38.02159427
20140800	back	km	lamloch	sweeping	9999_5	0	NA	NA	NA	NA	xenopus tadpole	9.369	2.784	tadpole 1	nekton	38.02159427
20140800	back	km	lamloch	sweeping	9999_5	0	NA	NA	NA	NA	xenopus tadpole	9.369	2.784	tadpole 1	nekton	38.02159427
20140800	back	km	lamloch	sweeping	9999_5	0	NA	NA	NA	NA	xenopus tadpole	9.369	2.784	tadpole 1	nekton	38.02159427
20140800	back	km	lamloch	sweeping	9999_5	0	NA	NA	NA	NA	xenopus tadpole	9.369	2.784	tadpole 1	nekton	38.02159427
20140800	back	km	lamloch	sweeping	9999_5	0	NA	NA	NA	NA	xenopus tadpole	9.369	2.784	tadpole 1	nekton	38.02159427
20140800	back	km	lamloch	sweeping	9999_5	0	NA	NA	NA	NA	xenopus tadpole	9.369	2.784	tadpole 1	nekton	38.02159427
20140800	back	km	lamloch	sweeping	9999_5	0	NA	NA	NA	NA	xenopus tadpole	9.369	2.784	tadpole 1	nekton	38.02159427
20140800	back	km	lamloch	sweeping	9999_5	0	NA	NA	NA	NA	xenopus tadpole	9.369	2.784	tadpole 1	nekton	38.02159427
20140800	back	km	lamloch	sweeping	9999_5	0	NA	NA	NA	NA	xenopus tadpole	9.369	2.784	tadpole 1	nekton	38.02159427
20140800	back	km	lamloch	sweeping	9999_5	0	NA	NA	NA	NA	xenopus tadpole	9.369	2.784	tadpole 1	nekton	38.02159427
20140800	back	km	lamloch	sweeping	9999_5	0	NA	NA	NA	NA	xenopus tadpole	9.369	2.784	tadpole 1	nekton	38.02159427
20140800	back	km	lamloch	sweeping	9999_5	0	NA	NA	NA	NA	xenopus tadpole	9.369	2.784	tadpole 1	nekton	38.02159427
20140800	back	km	lamloch	sweeping	9999_5	0	NA	NA	NA	NA	xenopus tadpole	9.369	2.784	tadpole 1	nekton	38.02159427
20140800	back	km	lamloch	sweeping	9999_5	0	NA	NA	NA	NA	xenopus tadpole	9.369	2.784	tadpole 1	nekton	38.02159427
20140800	back	km	lamloch	sweeping	9999_5	0	NA	NA	NA	NA	xenopus tadpole	9.369	2.784	tadpole 1	nekton	38.02159427
20140800	back	km	lamloch	sweeping	9999_5	0	NA	NA	NA	NA	xenopus tadpole	9.369	2.784	tadpole 1	nekton	38.02159427
20140800	back	km	lamloch	sweeping	9999_5	0	NA	NA	NA	NA	xenopus tadpole	9.369	2.784	tadpole 1	nekton	38.02159427
20140800	back	km	lamloch	sweeping	9999_5	0	NA	NA	NA	NA	xenopus tadpole	9.369	2.784	tadpole 1	nekton	38.02159427
20140800	back	km	lamloch	sweeping	9999_5	0	NA	NA	NA	NA	xenopus tadpole	9.369	2.784	tadpole 1	nekton	38.02159427
20140800	back	km	lamloch	sweeping	9999_5	0	NA	NA	NA	NA	xenopus tadpole	9.369	2.784	tadpole 1	nekton	38.02159427
20140800	back	km	lamloch	sweeping	9999_5	0	NA	NA	NA	NA	xenopus tadpole	9.369	2.784	tadpole 1	nekton	38.02159427
20140800	back	km	lamloch	sweeping	9999_5	0	NA	NA	NA	NA	xenopus tadpole	9.369	2.784	tadpole 1	nekton	38.02159427
20140800	back	km	lamloch	sweeping	9999_5	0	NA	NA	NA	NA	xenopus tadpole	9.369	2.784	tadpole 1	nekton	38.02159427
20140800	back	km	lamloch	sweeping	9999_5	0	NA	NA	NA	NA	xenopus tadpole	9.369	2.784	tadpole 1	nekton	38.02159427
20140800	back	km	lamloch	sweeping	9999_5	0	NA	NA	NA	NA	xenopus tadpole	9.369	2.784	tadpole 1	nekton	38.02159427
20140800	back	km	lamloch	sweeping	9999_5	0	NA	NA	NA	NA	xenopus tadpole	9.369	2.784	tadpole 1	nekton	38.02159427
20140800	back	km	lamloch	sweeping	9999_5	0	NA	NA	NA	NA	xenopus tadpole	9.369	2.784	tadpole 1	nekton	38.02159427
20140800	back	km	lamloch	sweeping	9999_5	0	NA	NA	NA	NA	xenopus tadpole	9.369	2.784	tadpole 1	nekton	38.02159427
20140800	back	km	lamloch	sweeping	9999_5	0	NA	NA	NA	NA	xenopus tadpole	9.369	2.784	tadpole 1	nekton	38.02159427
20140800	back	km	lamloch	sweeping	9999_5	0	NA	NA	NA	NA	xenopus tadpole	9.369	2.784	tadpole 1	nekton	38.02159427
20140800	back	km	lamloch	sweeping	9999_5	0	NA	NA	NA	NA	xenopus tadpole	9.369	2.784	tadpole 1	nekton	38.02159427
20140800	back	km	lamloch	sweeping	9999_5	0	NA	NA	NA	NA	xenopus tadpole	9.369	2.784	tadpole 1	nekton	38.02159427
20140800	back	km	lamloch	sweeping	9999_5	0	NA	NA	NA	NA	xenopus tadpole	9.369	2.784	tadpole 1	nekton	38.02159427
20140800	back	km	lamloch	sweeping	9999_5	0	NA	NA	NA	NA	xenopus tadpole	9.369	2.784	tadpole 1	nekton	38.02159427
20140800	back	km	lamloch	sweeping	9999_5	0	NA	NA	NA	NA	xenopus tadpole	9.369	2.784	tadpole 1	nekton	38.02159427
20140800	back	km	lamloch	sweeping	9999_5	0	NA	NA	NA	NA	xenopus tadpole	9.369	2.784	tadpole 1	nekton	38.02159427
20140800	back	km	lamloch	sweeping	9999_5	0	NA	NA	NA	NA	xenopus tadpole	9.369	2.784	tadpole 1	nekton	38.02159427
20140800	back	km	lamloch	sweeping	9999_5	0	NA	NA	NA	NA	xenopus tadpole	9.369	2.784	tadpole 1	nekton	38.02159427
20140800	back	km	lamloch	sweeping	9999_5	0	NA	NA	NA	NA	xenopus tadpole	9.369	2.784	tadpole 1	nekton	38.02159427
20140800	back	km	lamloch	sweeping	9999_5	0	NA	NA	NA	NA	xenopus tadpole	9.369	2.784	tadpole 1	nekton	38.02159427
20140800	back	km	lamloch	sweeping	9999_5	0	NA	NA	NA	NA	xenopus tadpole	9.369	2.784	tadpole 1	nekton	38.02159427
20140800	back	km	lamloch	sweeping	9999_5	0	NA	NA	NA	NA	xenopus tadpole	9.369	2.784	tadpole 1	nekton	38.02159427
20140800	back	km	lamloch	sweeping	9999_5	0	NA	NA	NA	NA	xenopus tadpole	9.369	2.784	tadpole 1	nekton	38.02159427
20140800	back	km	lamloch	sweeping	9999_5	0	NA	NA	NA	NA	xenopus tadpole	9.369	2.784	tadpole 1	nekton	38.02159427
20140800	back	km	lamloch	sweeping	9999_5	0	NA	NA	NA	NA	xenopus tadpole	9.369	2.784	tadpole 1	nekton	38.02159427
20140800	back	km	lamloch	sweeping	9999_5	0	NA	NA	NA	NA	xenopus tadpole	9.369	2.784	tadpole 1	nekton	38.02159427
20140800	back	km	lamloch	sweeping	9999_5	0	NA	NA	NA	NA	xenopus tadpole	9.369	2.784	tadpole 1	nekton	38.02159427
20140800	back	km	lamloch	sweeping	9999_5	0	NA	NA	NA	NA	xenopus tadpole	9.369	2.784	tadpole 1	nekton	38.02159427
20140800	back	km	lamloch	sweeping	9999_5	0	NA	NA	NA	NA	xenopus tadpole	9.369	2.784	tadpole 1	nekton	38.02159427
20140800	back	km	lamloch	sweeping	9999_5	0	NA	NA	NA	NA	xenopus tadpole	9.369	2.784	tadpole 1	nekton	38.02159427
20140800	back	km	lamloch	sweeping	9999_5	0	NA	NA	NA	NA	xenopus tadpole	9.369	2.784	tadpole 1	nekton	38.02159427
20140800	back	km	lamloch	sweeping	9999_5	0	NA	NA	NA	NA	xenopus tadpole	9.369	2.784	tadpole 1	nekton	38.02159427
20140800	back	km	lamloch	sweeping	9999_5	0	NA	NA	NA	NA	xenopus tadpole	9.369	2.784	tadpole 1	nekton	38.02159427
20140800	back	km	lamloch	sweeping	9999_5	0	NA	NA	NA	NA	xenopus tadpole	9.369	2.784	tadpole 1	nekton	38.02159427
20140800	back	km	lamloch	sweeping	9999_5	0	NA	NA	NA	NA	xenopus tadpole	9.369	2.784	tadpole 1	nekton	38.02159427
20140800	back	km	lamloch	sweeping	9999_5	0	NA	NA	NA	NA	xenopus tadpole	9.369	2.784	tadpole 1	nekton	38.02159427
20140800	back	km	lamloch	sweeping	9999_5	0	NA	NA	NA	NA	xenopus tadpole	9.369	2.784	tadpole 1	nekton	38.02159427
20140800	back	km	lamloch	sweeping	9999_5	0	NA	NA	NA	NA	xenopus tadpole	9.369	2.784	tadpole 1	nekton	38.02159427
20140800	back	km	lamloch	sweeping	9999_5	0	NA	NA	NA	NA	xenopus tadpole	9.369	2.784	tadpole 1	nekton	38.02159427
20140800	back	km	lamloch	sweeping	9999_5	0	NA	NA	NA	NA	xenopus tadpole	9.369	2.784	tadpole 1	nekton	38.02159427
20140800	back	km	lamloch	sweeping	9999_5	0	NA	NA	NA	NA	xenopus tadpole	9.369	2.784	tadpole 1	nekton	38.02159427
20140800	back	km	lamloch	sweeping	9999_5	0	NA	NA	NA	NA	xenopus tadpole	9.369	2.784	tadpole 1	nekton	38.02159427
20140800	back	km	lamloch	sweeping	9999_5	0	NA	NA	NA	NA	xenopus tadpole	9.369	2.784	tadpole 1	nekton	38.02159427
20140800	back	km	lamloch	sweeping	9999_5	0	NA	NA	NA	NA	xenopus tadpole	9.369	2.784	tadpole 1	nekton	38.02159427
20140800	back	km	lamloch	sweeping	9999_5	0	NA	NA	NA	NA	xenopus tadpole	9.369	2.784	tadpole 1	nekton	38.02159427
20140800	back	km	lamloch	sweeping	9999_5	0	NA	NA	NA	NA	xenopus tadpole	9.369	2.784	tadpole 1	nekton	38.02159427
20140800	back	km	lamloch	sweeping	9999_5	0	NA	NA	NA	NA	xenopus tadpole	9.369	2.784	tadpole 1	nekton	38.02159427
20140800	back	km	lamloch	sweeping	9999_5	0	NA	NA	NA	NA	xenopus tadpole	9.369	2.784	tadpole 1	nekton	38.02159427
20140800	back	km	lamloch	sweeping	9999_5	0	NA	NA	NA	NA	tadpole spec	9.627	2.03	tadpole 3	nekton	20.77216052
20140800	back	km	lamloch	sweeping	9999_5	0	NA	NA	NA	NA	tadpole spec	9.627	2.03	tadpole 3	nekton	20.77216052
20140800	back	km	lamloch	sweeping	9999_5	0	NA	NA	NA	NA	tadpole spec	9.627	2.03	tadpole 3	nekton	20.77216052
20140800	back	km	lamloch	sweeping	9999_5	0	NA	NA	NA	NA	tadpole spec	9.627	2.03	tadpole 3	nekton	20.77216052
20140800	back	km	lamloch	sweeping	9999_5	0	NA	NA	NA	NA	tadpole spec	9.627	2.03	tadpole 3	nekton	20.77216052
20140800	back	km	lamloch	sweeping	9999_5	0	NA	NA	NA	NA	tadpole spec	9.627	2.03	tadpole 3	nekton	20.77216052
20140800	back	km	lamloch	sweeping	9999_5	0	NA	NA	NA	NA	tadpole spec	9.627	2.03	tadpole 3	nekton	20.77216052
20140800	back	km	lamloch	sweeping	9999_5	0	NA	NA	NA	NA	tadpole spec	9.627	2.03	tadpole 3	nekton	20.77216052
20140800	back	km	lamloch	sweeping	9999_5	0	NA	NA	NA	NA	tadpole spec	9.627	2.03	tadpole 3	nekton	20.77216052
20140800	back	km	lamloch	sweeping	9999_5	0	NA	NA	NA	NA	tadpole spec	9.627	2.03	tadpole 3	nekton	20.77216052
20140800	back	km	lamloch	sweeping	9999_5	0	NA	NA	NA	NA	xenopus tadpole	10.383	3.031	tadpole 1	nekton	49.94515314
20140800	back	km	lamloch	sweeping	9999_5	0	NA	NA	NA	NA	xenopus tadpole	10.383	3.031	tadpole 1	nekton	49.94515314
20140800	back	km	lamloch	sweeping	9999_5	0	NA	NA	NA	NA	xenopus tadpole	10.383	3.031	tadpole 1	nekton	49.94515314
20140800	back	km	lamloch	sweeping	9999_5	0	NA	NA	NA	NA	xenopus tadpole	10.383	3.031	tadpole 1	nekton	49.94515314
20140800	back	km	lamloch	sweeping	9999_5	0	NA	NA	NA	NA	xenopus tadpole	10.383	3.031	tadpole 1	nekton	49.94515314
20140800	back	km	lamloch	sweeping	9999_5	0	NA	NA	NA	NA	xenopus tadpole	10.383	3.031	tadpole 1	nekton	49.94515314
20140800	back	km	lamloch	sweeping	9999_5	0	NA	NA	NA	NA	xenopus tadpole	10.383	3.031	tadpole 1	nekton	49.94515314
20140800	back	km	lamloch	sweeping	9999_5	0	NA	NA	NA	NA	xenopus tadpole	10.383	3.031	tadpole 1	nekton	49.94515314
20140800	back	km	lamloch	sweeping	9999_5	0	NA	NA	NA	NA	xenopus tadpole	10.383	3.031	tadpole 1	nekton	49.94515314
20140800	back	km	lamloch	sweeping	9999_5	0	NA	NA	NA	NA	xenopus tadpole	10.383	3.031	tadpole 1	nekton	49.94515314
20140800	back	km	lamloch	sweeping	9999_5	0	NA	NA	NA	NA	xenopus tadpole	10.383	3.031	tadpole 1	nekton	49.94515314
20140800	back	km	lamloch	sweeping	9999_5	0	NA	NA	NA	NA	xenopus tadpole	10.383	3.031	tadpole 1	nekton	49.94515314
20140800	back	km	lamloch	sweeping	9999_5	0	NA	NA	NA	NA	xenopus tadpole	10.383	3.031	tadpole 1	nekton	49.94515314
20140800	back	km	lamloch	sweeping	9999_5	0	NA	NA	NA	NA	xenopus tadpole	10.383	3.031	tadpole 1	nekton	49.94515314
20140800	back	km	lamloch	sweeping	9999_5	0	NA	NA	NA	NA	xenopus tadpole	10.383	3.031	tadpole 1	nekton	49.94515314
20140800	back	km	lamloch	sweeping	9999_5	0	NA	NA	NA	NA	xenopus tadpole	10.383	3.031	tadpole 1	nekton	49.94515314
20140800	back	km	lamloch	sweeping	9999_5	0	NA	NA	NA	NA	xenopus tadpole	10.383	3.031	tadpole 1	nekton	49.94515314
20140800	back	km	lamloch	sweeping	9999_5	0	NA	NA	NA	NA	xenopus tadpole	10.383	3.031	tadpole 1	nekton	49.94515314
20140800	back	km	lamloch	sweeping	9999_5	0	NA	NA	NA	NA	xenopus tadpole	10.383	3.031	tadpole 1	nekton	49.94515314
20140800	back	km	lamloch	sweeping	9999_5	0	NA	NA	NA	NA	xenopus tadpole	10.383	3.031	tadpole 1	nekton	49.94515314
20140800	back	km	lamloch	sweeping	9999_5	0	NA	NA	NA	NA	xenopus tadpole	10.383	3.031	tadpole 1	nekton	49.94515314
20140800	back	km	lamloch	sweeping	9999_5	0	NA	NA	NA	NA	xenopus tadpole	10.383	3.031	tadpole 1	nekton	49.94515314
20140800	back	km	lamloch	sweeping	9999_5	0	NA	NA	NA	NA	xenopus tadpole	10.383	3.031	tadpole 1	nekton	49.94515314
20140800	back	km	lamloch	sweeping	9999_5	0	NA	NA	NA	NA	xenopus tadpole	10.383	3.031	tadpole 1	nekton	49.94515314
20140800	back	km	lamloch	sweeping	9999_5	0	NA	NA	NA	NA	xenopus tadpole	10.383	3.031	tadpole 1	nekton	49.94515314
20140800	back	km	lamloch	sweeping	9999_5	0	NA	NA	NA	NA	xenopus tadpole	10.383	3.031	tadpole 1	nekton	49.94515314
20140800	back	km	lamloch	sweeping	9999_5	0	NA	NA	NA	NA	xenopus tadpole	10.383	3.031	tadpole 1	nekton	49.94515314
20140800	back	km	lamloch	sweeping	9999_5	0	NA	NA	NA	NA	xenopus tadpole	10.383	3.031	tadpole 1	nekton	49.94515314
20140800	back	km	lamloch	sweeping	9999_5	0	NA	NA	NA	NA	xenopus tadpole	10.383	3.031	tadpole 1	nekton	49.94515314
20140800	back	km	lamloch	sweeping	9999_5	0	NA	NA	NA	NA	xenopus tadpole	10.383	3.031	tadpole 1	nekton	49.94515314
20140800	back	km	lamloch	sweeping	9999_5	0	NA	NA	NA	NA	xenopus tadpole	10.383	3.031	tadpole 1	nekton	49.94515314
20140800	back	km	lamloch	sweeping	9999_5	0	NA	NA	NA	NA	xenopus tadpole	10.383	3.031	tadpole 1	nekton	49.94515314
20140800	back	km	lamloch	sweeping	9999_5	0	NA	NA	NA	NA	xenopus tadpole	10.383	3.031	tadpole 1	nekton	49.94515314
20140800	back	km	lamloch	sweeping	9999_5	0	NA	NA	NA	NA	xenopus tadpole	10.383	3.031	tadpole 1	nekton	49.94515314
20140800	back	km	lamloch	sweeping	9999_5	0	NA	NA	NA	NA	xenopus tadpole	10.383	3.031	tadpole 1	nekton	49.94515314
20140800	back	km	lamloch	sweeping	9999_5	0	NA	NA	NA	NA	xenopus tadpole	10.383	3.031	tadpole 1	nekton	49.94515314
20140800	back	km	lamloch	sweeping	9999_5	0	NA	NA	NA	NA	xenopus tadpole	10.383	3.031	tadpole 1	nekton	49.94515314
20140800	back	km	lamloch	sweeping	9999_5	0	NA	NA	NA	NA	xenopus tadpole	10.383	3.031	tadpole 1	nekton	49.94515314
20140800	back	km	lamloch	sweeping	9999_5	0	NA	NA	NA	NA	xenopus tadpole	10.383	3.031	tadpole 1	nekton	49.94515314
20140800	back	km	lamloch	sweeping	9999_5	0	NA	NA	NA	NA	xenopus tadpole	10.383	3.031	tadpole 1	nekton	49.94515314
20140800	back	km	lamloch	sweeping	9999_5	0	NA	NA	NA	NA	xenopus tadpole	10.383	3.031	tadpole 1	nekton	49.94515314
20140800	back	km	lamloch	sweeping	9999_5	0	NA	NA	NA	NA	xenopus tadpole	10.383	3.031	tadpole 1	nekton	49.94515314
20140800	back	km	lamloch	sweeping	9999_5	0	NA	NA	NA	NA	xenopus tadpole	10.383	3.031	tadpole 1	nekton	49.94515314
20140800	back	km	lamloch	sweeping	9999_5	0	NA	NA	NA	NA	xenopus tadpole	10.383	3.031	tadpole 1	nekton	49.94515314
20140800	back	km	lamloch	sweeping	9999_5	0	NA	NA	NA	NA	xenopus tadpole	10.383	3.031	tadpole 1	nekton	49.94515314
20140800	back	km	lamloch	sweeping	9999_5	0	NA	NA	NA	NA	xenopus tadpole	10.383	3.031	tadpole 1	nekton	49.94515314
20140800	back	km	lamloch	sweeping	9999_5	0	NA	NA	NA	NA	xenopus tadpole	10.383	3.031	tadpole 1	nekton	49.94515314
20140800	back	km	lamloch	sweeping	9999_5	0	NA	NA	NA	NA	xenopus tadpole	10.383	3.031	tadpole 1	nekton	49.94515314
20140800	back	km	lamloch	sweeping	9999_5	0	NA	NA	NA	NA	xenopus tadpole	10.383	3.031	tadpole 1	nekton	49.94515314
20140800	back	km	lamloch	sweeping	9999_5	0	NA	NA	NA	NA	xenopus tadpole	10.383	3.031	tadpole 1	nekton	49.94515314
20140800	back	km	lamloch	sweeping	9999_5	0	NA	NA	NA	NA	xenopus tadpole	10.383	3.031	tadpole 1	nekton	49.94515314
20140800	back	km	lamloch	sweeping	9999_5	0	NA	NA	NA	NA	xenopus tadpole	10.383	3.031	tadpole 1	nekton	49.94515314
20140800	back	km	lamloch	sweeping	9999_5	0	NA	NA	NA	NA	xenopus tadpole	10.383	3.031	tadpole 1	nekton	49.94515314
20140800	back	km	lamloch	sweeping	9999_5	0	NA	NA	NA	NA	xenopus tadpole	10.383	3.031	tadpole 1	nekton	49.94515314
20140800	back	km	lamloch	sweeping	9999_5	0	NA	NA	NA	NA	xenopus tadpole	10.383	3.031	tadpole 1	nekton	49.94515314
20140800	back	km	lamloch	sweeping	9999_5	0	NA	NA	NA	NA	xenopus tadpole	10.383	3.031	tadpole 1	nekton	49.94515314
20140800	back	km	lamloch	sweeping	9999_5	0	NA	NA	NA	NA	xenopus tadpole	10.383	3.031	tadpole 1	nekton	49.94515314
20140800	back	km	lamloch	sweeping	9999_5	0	NA	NA	NA	NA	xenopus tadpole	10.383	3.031	tadpole 1	nekton	49.94515314
20140800	back	km	lamloch	sweeping	9999_5	0	NA	NA	NA	NA	xenopus tadpole	10.383	3.031	tadpole 1	nekton	49.94515314
20140800	back	km	lamloch	sweeping	9999_5	0	NA	NA	NA	NA	xenopus tadpole	10.383	3.031	tadpole 1	nekton	49.94515314
20140800	back	km	lamloch	sweeping	9999_5	0	NA	NA	NA	NA	xenopus tadpole	10.383	3.031	tadpole 1	nekton	49.94515314
20140800	back	km	lamloch	sweeping	9999_5	0	NA	NA	NA	NA	xenopus tadpole	10.383	3.031	tadpole 1	nekton	49.94515314
20140800	back	km	lamloch	sweeping	9999_5	0	NA	NA	NA	NA	xenopus tadpole	10.383	3.031	tadpole 1	nekton	49.94515314
20140800	back	km	lamloch	sweeping	9999_5	0	NA	NA	NA	NA	xenopus tadpole	10.383	3.031	tadpole 1	nekton	49.94515314
20140800	back	km	lamloch	sweeping	9999_5	0	NA	NA	NA	NA	xenopus tadpole	10.383	3.031	tadpole 1	nekton	49.94515314
20140800	back	km	lamloch	sweeping	9999_5	0	NA	NA	NA	NA	xenopus tadpole	10.383	3.031	tadpole 1	nekton	49.94515314
20140800	back	km	lamloch	sweeping	9999_5	0	NA	NA	NA	NA	xenopus tadpole	10.383	3.031	tadpole 1	nekton	49.94515314
20140800	back	km	lamloch	sweeping	9999_5	0	NA	NA	NA	NA	xenopus tadpole	10.383	3.031	tadpole 1	nekton	49.94515314
20140800	back	km	lamloch	sweeping	9999_5	0	NA	NA	NA	NA	xenopus tadpole	10.383	3.031	tadpole 1	nekton	49.94515314
20140800	back	km	lamloch	sweeping	9999_5	0	NA	NA	NA	NA	xenopus tadpole	10.383	3.031	tadpole 1	nekton	49.94515314
20140800	back	km	lamloch	sweeping	9999_5	0	NA	NA	NA	NA	xenopus tadpole	10.383	3.031	tadpole 1	nekton	49.94515314
20140800	back	km	lamloch	sweeping	9999_5	0	NA	NA	NA	NA	xenopus tadpole	10.383	3.031	tadpole 1	nekton	49.94515314
20140800	back	km	lamloch	sweeping	9999_5	0	NA	NA	NA	NA	xenopus tadpole	10.383	3.031	tadpole 1	nekton	49.94515314
20140800	back	km	lamloch	sweeping	9999_5	0	NA	NA	NA	NA	xenopus tadpole	10.383	3.031	tadpole 1	nekton	49.94515314
20140800	back	km	lamloch	sweeping	9999_5	0	NA	NA	NA	NA	xenopus tadpole	10.383	3.031	tadpole 1	nekton	49.94515314
20140800	back	km	lamloch	sweeping	9999_5	0	NA	NA	NA	NA	xenopus tadpole	10.383	3.031	tadpole 1	nekton	49.94515314
20140800	back	km	lamloch	sweeping	9999_5	0	NA	NA	NA	NA	xenopus tadpole	10.383	3.031	tadpole 1	nekton	49.94515314
20140800	back	km	lamloch	sweeping	9999_5	0	NA	NA	NA	NA	xenopus tadpole	10.383	3.031	tadpole 1	nekton	49.94515314
20140800	back	km	lamloch	sweeping	9999_5	0	NA	NA	NA	NA	xenopus tadpole	10.383	3.031	tadpole 1	nekton	49.94515314
20140800	back	km	lamloch	sweeping	9999_5	0	NA	NA	NA	NA	xenopus tadpole	10.383	3.031	tadpole 1	nekton	49.94515314
20140800	back	km	lamloch	sweeping	9999_5	0	NA	NA	NA	NA	xenopus tadpole	10.383	3.031	tadpole 1	nekton	49.94515314
20140800	back	km	lamloch	sweeping	9999_5	0	NA	NA	NA	NA	xenopus tadpole	10.383	3.031	tadpole 1	nekton	49.94515314
20140800	back	km	lamloch	sweeping	9999_5	0	NA	NA	NA	NA	xenopus tadpole	10.383	3.031	tadpole 1	nekton	49.94515314
20140800	back	km	lamloch	sweeping	9999_5	0	NA	NA	NA	NA	xenopus tadpole	10.383	3.031	tadpole 1	nekton	49.94515314
20140800	back	km	lamloch	sweeping	9999_5	0	NA	NA	NA	NA	xenopus tadpole	10.383	3.031	tadpole 1	nekton	49.94515314
20140800	back	km	lamloch	sweeping	9999_5	0	NA	NA	NA	NA	xenopus tadpole	10.383	3.031	tadpole 1	nekton	49.94515314
20140800	back	km	lamloch	sweeping	9999_5	0	NA	NA	NA	NA	xenopus tadpole	10.383	3.031	tadpole 1	nekton	49.94515314
20140800	back	km	lamloch	sweeping	9999_5	0	NA	NA	NA	NA	xenopus tadpole	10.383	3.031	tadpole 1	nekton	49.94515314
20140800	back	km	lamloch	sweeping	9999_5	0	NA	NA	NA	NA	xenopus tadpole	10.383	3.031	tadpole 1	nekton	49.94515314
20140800	back	km	lamloch	sweeping	9999_5	0	NA	NA	NA	NA	xenopus tadpole	10.383	3.031	tadpole 1	nekton	49.94515314
20140800	back	km	lamloch	sweeping	9999_5	0	NA	NA	NA	NA	xenopus tadpole	10.383	3.031	tadpole 1	nekton	49.94515314
20140800	back	km	lamloch	sweeping	9999_5	0	NA	NA	NA	NA	xenopus tadpole	10.383	3.031	tadpole 1	nekton	49.94515314
20140800	back	km	lamloch	sweeping	9999_5	0	NA	NA	NA	NA	xenopus tadpole	10.383	3.031	tadpole 1	nekton	49.94515314
20140800	back	km	lamloch	sweeping	9999_5	0	NA	NA	NA	NA	xenopus tadpole	10.383	3.031	tadpole 1	nekton	49.94515314
20140800	back	km	lamloch	sweeping	9999_5	0	NA	NA	NA	NA	xenopus tadpole	10.383	3.031	tadpole 1	nekton	49.94515314
20140800	back	km	lamloch	sweeping	9999_5	0	NA	NA	NA	NA	xenopus tadpole	10.383	3.031	tadpole 1	nekton	49.94515314
20140800	back	km	lamloch	sweeping	9999_5	0	NA	NA	NA	NA	xenopus tadpole	10.383	3.031	tadpole 1	nekton	49.94515314
20140800	back	km	lamloch	sweeping	9999_5	0	NA	NA	NA	NA	xenopus tadpole	10.383	3.031	tadpole 1	nekton	49.94515314
20140800	back	km	lamloch	sweeping	9999_5	0	NA	NA	NA	NA	xenopus tadpole	10.383	3.031	tadpole 1	nekton	49.94515314
20140800	back	km	lamloch	sweeping	9999_5	0	NA	NA	NA	NA	xenopus tadpole	10.383	3.031	tadpole 1	nekton	49.94515314
20140800	back	km	lamloch	sweeping	9999_5	0	NA	NA	NA	NA	xenopus tadpole	10.383	3.031	tadpole 1	nekton	49.94515314
20140800	back	km	lamloch	sweeping	9999_5	0	NA	NA	NA	NA	xenopus tadpole	10.383	3.031	tadpole 1	nekton	49.94515314
20140800	back	km	lamloch	sweeping	9999_5	0	NA	NA	NA	NA	xenopus tadpole	10.383	3.031	tadpole 1	nekton	49.94515314
20140800	back	km	lamloch	sweeping	9999_5	0	NA	NA	NA	NA	xenopus tadpole	10.383	3.031	tadpole 1	nekton	49.94515314
20140800	back	km	lamloch	sweeping	9999_5	0	NA	NA	NA	NA	xenopus tadpole	10.383	3.031	tadpole 1	nekton	49.94515314
20140800	back	km	lamloch	sweeping	9999_5	0	NA	NA	NA	NA	xenopus tadpole	10.383	3.031	tadpole 1	nekton	49.94515314
20140800	back	km	lamloch	sweeping	9999_5	0	NA	NA	NA	NA	xenopus tadpole	10.383	3.031	tadpole 1	nekton	49.94515314
20140800	back	km	lamloch	sweeping	9999_5	0	NA	NA	NA	NA	xenopus tadpole	10.383	3.031	tadpole 1	nekton	49.94515314
20140800	back	km	lamloch	sweeping	9999_5	0	NA	NA	NA	NA	xenopus tadpole	10.383	3.031	tadpole 1	nekton	49.94515314
20140800	back	km	lamloch	sweeping	9999_5	0	NA	NA	NA	NA	xenopus tadpole	10.383	3.031	tadpole 1	nekton	49.94515314
20140800	back	km	lamloch	sweeping	9999_5	0	NA	NA	NA	NA	xenopus tadpole	10.383	3.031	tadpole 1	nekton	49.94515314
20140800	back	km	lamloch	sweeping	9999_5	0	NA	NA	NA	NA	xenopus tadpole	10.383	3.031	tadpole 1	nekton	49.94515314
20140800	back	km	lamloch	sweeping	9999_5	0	NA	NA	NA	NA	xenopus tadpole	10.383	3.031	tadpole 1	nekton	49.94515314
20140800	back	km	lamloch	sweeping	9999_5	0	NA	NA	NA	NA	xenopus tadpole	10.383	3.031	tadpole 1	nekton	49.94515314
20140800	back	km	lamloch	sweeping	9999_5	0	NA	NA	NA	NA	xenopus tadpole	10.383	3.031	tadpole 1	nekton	49.94515314
20140800	back	km	lamloch	sweeping	9999_5	0	NA	NA	NA	NA	xenopus tadpole	10.383	3.031	tadpole 1	nekton	49.94515314
20140800	back	km	lamloch	sweeping	9999_5	0	NA	NA	NA	NA	xenopus tadpole	10.383	3.031	tadpole 1	nekton	49.94515314
20140800	back	km	lamloch	sweeping	9999_5	0	NA	NA	NA	NA	xenopus tadpole	10.383	3.031	tadpole 1	nekton	49.94515314
20140800	back	km	lamloch	sweeping	9999_5	0	NA	NA	NA	NA	xenopus tadpole	10.383	3.031	tadpole 1	nekton	49.94515314
20140800	back	km	lamloch	sweeping	9999_5	0	NA	NA	NA	NA	xenopus tadpole	10.383	3.031	tadpole 1	nekton	49.94515314
20140800	back	km	lamloch	sweeping	9999_5	0	NA	NA	NA	NA	xenopus tadpole	10.383	3.031	tadpole 1	nekton	49.94515314
20140800	back	km	lamloch	sweeping	9999_5	0	NA	NA	NA	NA	xenopus tadpole	10.383	3.031	tadpole 1	nekton	49.94515314
20140800	back	km	lamloch	sweeping	9999_5	0	NA	NA	NA	NA	xenopus tadpole	10.383	3.031	tadpole 1	nekton	49.94515314
20140800	back	km	lamloch	sweeping	9999_5	0	NA	NA	NA	NA	xenopus tadpole	10.383	3.031	tadpole 1	nekton	49.94515314
20140800	back	km	lamloch	sweeping	9999_5	0	NA	NA	NA	NA	xenopus tadpole	10.383	3.031	tadpole 1	nekton	49.94515314
20140800	back	km	lamloch	sweeping	9999_5	0	NA	NA	NA	NA	xenopus tadpole	10.383	3.031	tadpole 1	nekton	49.94515314
20140800	back	km	lamloch	sweeping	9999_5	0	NA	NA	NA	NA	xenopus tadpole	10.383	3.031	tadpole 1	nekton	49.94515314
20140800	back	km	lamloch	sweeping	9999_5	0	NA	NA	NA	NA	tadpole spec	11.141	3.031	tadpole 3	nekton	53.59134654
20140800	back	km	lamloch	sweeping	9999_5	0	NA	NA	NA	NA	tadpole spec	11.141	3.031	tadpole 3	nekton	53.59134654
20140800	back	km	lamloch	sweeping	9999_5	0	NA	NA	NA	NA	tadpole spec	11.141	3.031	tadpole 3	nekton	53.59134654
20140800	back	km	lamloch	sweeping	9999_5	0	NA	NA	NA	NA	tadpole spec	11.141	3.031	tadpole 3	nekton	53.59134654
20140800	back	km	lamloch	sweeping	9999_5	0	NA	NA	NA	NA	tadpole spec	11.141	3.031	tadpole 3	nekton	53.59134654
20140800	back	km	lamloch	sweeping	9999_5	0	NA	NA	NA	NA	tadpole spec	11.141	3.031	tadpole 3	nekton	53.59134654
20140800	back	km	lamloch	sweeping	9999_5	0	NA	NA	NA	NA	tadpole spec	11.141	3.031	tadpole 3	nekton	53.59134654
20140800	back	km	lamloch	sweeping	9999_5	0	NA	NA	NA	NA	tadpole spec	11.141	3.031	tadpole 3	nekton	53.59134654
20140800	back	km	lamloch	sweeping	9999_5	0	NA	NA	NA	NA	tadpole spec	11.141	3.031	tadpole 3	nekton	53.59134654
20140800	back	km	lamloch	sweeping	9999_5	0	NA	NA	NA	NA	tadpole spec	11.141	3.031	tadpole 3	nekton	53.59134654
20140800	back	km	lamloch	sweeping	9999_5	0	NA	NA	NA	NA	tadpole spec	11.141	3.031	tadpole 3	nekton	53.59134654
20140800	back	km	lamloch	sweeping	9999_5	0	NA	NA	NA	NA	tadpole spec	11.141	3.031	tadpole 3	nekton	53.59134654
20140800	back	km	lamloch	sweeping	9999_5	0	NA	NA	NA	NA	tadpole spec	11.141	3.031	tadpole 3	nekton	53.59134654
20140800	back	km	lamloch	sweeping	9999_5	0	NA	NA	NA	NA	tadpole spec	11.141	3.031	tadpole 3	nekton	53.59134654
20140800	back	km	lamloch	sweeping	9999_5	0	NA	NA	NA	NA	tadpole spec	11.141	3.031	tadpole 3	nekton	53.59134654
20140800	back	km	lamloch	sweeping	9999_5	0	NA	NA	NA	NA	tadpole spec	11.141	3.031	tadpole 3	nekton	53.59134654
20140800	back	km	lamloch	sweeping	9999_5	0	NA	NA	NA	NA	tadpole spec	11.141	3.031	tadpole 3	nekton	53.59134654
20140800	back	km	lamloch	sweeping	9999_5	0	NA	NA	NA	NA	tadpole spec	11.141	3.031	tadpole 3	nekton	53.59134654
20140800	back	km	lamloch	sweeping	9999_5	0	NA	NA	NA	NA	tadpole spec	11.141	3.031	tadpole 3	nekton	53.59134654
20140800	back	km	lamloch	sweeping	9999_5	0	NA	NA	NA	NA	tadpole spec	11.141	3.031	tadpole 3	nekton	53.59134654
20140800	back	km	lamloch	sweeping	9999_5	0	NA	NA	NA	NA	tadpole spec	11.141	3.031	tadpole 3	nekton	53.59134654
20140800	back	km	lamloch	sweeping	9999_5	0	NA	NA	NA	NA	tadpole spec	11.141	3.031	tadpole 3	nekton	53.59134654
20140800	back	km	lamloch	sweeping	9999_5	0	NA	NA	NA	NA	xenopus tadpole	11.141	3.031	tadpole 1	nekton	53.59134654
20140800	back	km	lamloch	sweeping	9999_5	0	NA	NA	NA	NA	xenopus tadpole	11.141	3.031	tadpole 1	nekton	53.59134654
20140800	back	km	lamloch	sweeping	9999_5	0	NA	NA	NA	NA	xenopus tadpole	11.141	3.031	tadpole 1	nekton	53.59134654
20140800	back	km	lamloch	sweeping	9999_5	0	NA	NA	NA	NA	xenopus tadpole	11.141	3.031	tadpole 1	nekton	53.59134654
20140800	back	km	lamloch	sweeping	9999_5	0	NA	NA	NA	NA	xenopus tadpole	11.141	3.031	tadpole 1	nekton	53.59134654
20140800	back	km	lamloch	sweeping	9999_5	0	NA	NA	NA	NA	xenopus tadpole	11.141	3.031	tadpole 1	nekton	53.59134654
20140800	back	km	lamloch	sweeping	9999_5	0	NA	NA	NA	NA	xenopus tadpole	11.141	3.031	tadpole 1	nekton	53.59134654
20140800	back	km	lamloch	sweeping	9999_5	0	NA	NA	NA	NA	xenopus tadpole	11.141	3.031	tadpole 1	nekton	53.59134654
20140800	back	km	lamloch	sweeping	9999_5	0	NA	NA	NA	NA	xenopus tadpole	11.141	3.031	tadpole 1	nekton	53.59134654
20140800	back	km	lamloch	sweeping	9999_5	0	NA	NA	NA	NA	xenopus tadpole	11.141	3.031	tadpole 1	nekton	53.59134654
20140800	back	km	lamloch	sweeping	9999_5	0	NA	NA	NA	NA	xenopus tadpole	11.141	3.031	tadpole 1	nekton	53.59134654
20140800	back	km	lamloch	sweeping	9999_5	0	NA	NA	NA	NA	xenopus tadpole	11.141	3.031	tadpole 1	nekton	53.59134654
20140800	back	km	lamloch	sweeping	9999_5	0	NA	NA	NA	NA	xenopus tadpole	11.141	3.031	tadpole 1	nekton	53.59134654
20140800	back	km	lamloch	sweeping	9999_5	0	NA	NA	NA	NA	xenopus tadpole	11.141	3.031	tadpole 1	nekton	53.59134654
20140800	back	km	lamloch	sweeping	9999_5	0	NA	NA	NA	NA	xenopus tadpole	11.141	3.031	tadpole 1	nekton	53.59134654
20140800	back	km	lamloch	sweeping	9999_5	0	NA	NA	NA	NA	xenopus tadpole	11.141	3.031	tadpole 1	nekton	53.59134654
20140800	back	km	lamloch	sweeping	9999_5	0	NA	NA	NA	NA	xenopus tadpole	11.141	3.031	tadpole 1	nekton	53.59134654
20140800	back	km	lamloch	sweeping	9999_5	0	NA	NA	NA	NA	xenopus tadpole	11.141	3.031	tadpole 1	nekton	53.59134654
20140800	back	km	lamloch	sweeping	9999_5	0	NA	NA	NA	NA	xenopus tadpole	11.141	3.031	tadpole 1	nekton	53.59134654
20140800	back	km	lamloch	sweeping	9999_5	0	NA	NA	NA	NA	xenopus tadpole	11.141	3.031	tadpole 1	nekton	53.59134654
20140800	back	km	lamloch	sweeping	9999_5	0	NA	NA	NA	NA	xenopus tadpole	11.141	3.031	tadpole 1	nekton	53.59134654
20140800	back	km	lamloch	sweeping	9999_5	0	NA	NA	NA	NA	xenopus tadpole	11.141	3.031	tadpole 1	nekton	53.59134654
20140800	back	km	lamloch	sweeping	9999_5	0	NA	NA	NA	NA	xenopus tadpole	11.141	3.031	tadpole 1	nekton	53.59134654
20140800	back	km	lamloch	sweeping	9999_5	0	NA	NA	NA	NA	xenopus tadpole	11.141	3.031	tadpole 1	nekton	53.59134654
20140800	back	km	lamloch	sweeping	9999_5	0	NA	NA	NA	NA	xenopus tadpole	11.141	3.031	tadpole 1	nekton	53.59134654
20140800	back	km	lamloch	sweeping	9999_5	0	NA	NA	NA	NA	xenopus tadpole	11.141	3.031	tadpole 1	nekton	53.59134654
20140800	back	km	lamloch	sweeping	9999_5	0	NA	NA	NA	NA	xenopus tadpole	11.141	3.031	tadpole 1	nekton	53.59134654
20140800	back	km	lamloch	sweeping	9999_5	0	NA	NA	NA	NA	xenopus tadpole	11.141	3.031	tadpole 1	nekton	53.59134654
20140800	back	km	lamloch	sweeping	9999_5	0	NA	NA	NA	NA	xenopus tadpole	11.141	3.031	tadpole 1	nekton	53.59134654
20140800	back	km	lamloch	sweeping	9999_5	0	NA	NA	NA	NA	xenopus tadpole	11.141	3.031	tadpole 1	nekton	53.59134654
20140800	back	km	lamloch	sweeping	9999_5	0	NA	NA	NA	NA	xenopus tadpole	11.141	3.031	tadpole 1	nekton	53.59134654
20140800	back	km	lamloch	sweeping	9999_5	0	NA	NA	NA	NA	xenopus tadpole	11.141	3.031	tadpole 1	nekton	53.59134654
20140800	back	km	lamloch	sweeping	9999_5	0	NA	NA	NA	NA	xenopus tadpole	11.141	3.031	tadpole 1	nekton	53.59134654
20140800	back	km	lamloch	sweeping	9999_5	0	NA	NA	NA	NA	xenopus tadpole	11.141	3.031	tadpole 1	nekton	53.59134654
20140800	back	km	lamloch	sweeping	9999_5	0	NA	NA	NA	NA	xenopus tadpole	11.141	3.031	tadpole 1	nekton	53.59134654
20140800	back	km	lamloch	sweeping	9999_5	0	NA	NA	NA	NA	xenopus tadpole	11.141	3.031	tadpole 1	nekton	53.59134654
20140800	back	km	lamloch	sweeping	9999_5	0	NA	NA	NA	NA	xenopus tadpole	11.141	3.031	tadpole 1	nekton	53.59134654
20140800	back	km	lamloch	sweeping	9999_5	0	NA	NA	NA	NA	xenopus tadpole	11.141	3.031	tadpole 1	nekton	53.59134654
20140800	back	km	lamloch	sweeping	9999_5	0	NA	NA	NA	NA	xenopus tadpole	11.141	3.031	tadpole 1	nekton	53.59134654
20140800	back	km	lamloch	sweeping	9999_5	0	NA	NA	NA	NA	xenopus tadpole	11.141	3.031	tadpole 1	nekton	53.59134654
20140800	back	km	lamloch	sweeping	9999_5	0	NA	NA	NA	NA	xenopus tadpole	11.141	3.031	tadpole 1	nekton	53.59134654
20140800	back	km	lamloch	sweeping	9999_5	0	NA	NA	NA	NA	xenopus tadpole	11.141	3.031	tadpole 1	nekton	53.59134654
20140800	back	km	lamloch	sweeping	9999_5	0	NA	NA	NA	NA	xenopus tadpole	11.141	3.031	tadpole 1	nekton	53.59134654
20140800	back	km	lamloch	sweeping	9999_5	0	NA	NA	NA	NA	xenopus tadpole	11.141	3.031	tadpole 1	nekton	53.59134654
20140800	back	km	lamloch	sweeping	9999_5	0	NA	NA	NA	NA	xenopus tadpole	11.141	3.031	tadpole 1	nekton	53.59134654
20140800	back	km	lamloch	sweeping	9999_5	0	NA	NA	NA	NA	xenopus tadpole	11.141	3.031	tadpole 1	nekton	53.59134654
20140800	back	km	lamloch	sweeping	9999_5	0	NA	NA	NA	NA	xenopus tadpole	11.141	3.031	tadpole 1	nekton	53.59134654
20140800	back	km	lamloch	sweeping	9999_5	0	NA	NA	NA	NA	xenopus tadpole	11.141	3.031	tadpole 1	nekton	53.59134654
20140800	back	km	lamloch	sweeping	9999_5	0	NA	NA	NA	NA	xenopus tadpole	11.141	3.031	tadpole 1	nekton	53.59134654
20140800	back	km	lamloch	sweeping	9999_5	0	NA	NA	NA	NA	xenopus tadpole	11.141	3.031	tadpole 1	nekton	53.59134654
20140800	back	km	lamloch	sweeping	9999_5	0	NA	NA	NA	NA	xenopus tadpole	11.141	3.031	tadpole 1	nekton	53.59134654
20140800	back	km	lamloch	sweeping	9999_5	0	NA	NA	NA	NA	xenopus tadpole	11.141	3.031	tadpole 1	nekton	53.59134654
20140800	back	km	lamloch	sweeping	9999_5	0	NA	NA	NA	NA	xenopus tadpole	11.141	3.031	tadpole 1	nekton	53.59134654
20140800	back	km	lamloch	sweeping	9999_5	0	NA	NA	NA	NA	xenopus tadpole	11.141	3.031	tadpole 1	nekton	53.59134654
20140800	back	km	lamloch	sweeping	9999_5	0	NA	NA	NA	NA	xenopus tadpole	11.141	3.031	tadpole 1	nekton	53.59134654
20140800	back	km	lamloch	sweeping	9999_5	0	NA	NA	NA	NA	xenopus tadpole	11.141	3.031	tadpole 1	nekton	53.59134654
20140800	back	km	lamloch	sweeping	9999_5	0	NA	NA	NA	NA	xenopus tadpole	11.141	3.031	tadpole 1	nekton	53.59134654
20140800	back	km	lamloch	sweeping	9999_5	0	NA	NA	NA	NA	xenopus tadpole	11.141	3.031	tadpole 1	nekton	53.59134654
20140800	back	km	lamloch	sweeping	9999_5	0	NA	NA	NA	NA	xenopus tadpole	11.141	3.031	tadpole 1	nekton	53.59134654
20140800	back	km	lamloch	sweeping	9999_5	0	NA	NA	NA	NA	xenopus tadpole	11.141	3.031	tadpole 1	nekton	53.59134654
20140800	back	km	lamloch	sweeping	9999_5	0	NA	NA	NA	NA	xenopus tadpole	11.141	3.031	tadpole 1	nekton	53.59134654
20140800	back	km	lamloch	sweeping	9999_5	0	NA	NA	NA	NA	xenopus tadpole	11.141	3.031	tadpole 1	nekton	53.59134654
20140800	back	km	lamloch	sweeping	9999_5	0	NA	NA	NA	NA	xenopus tadpole	11.141	3.031	tadpole 1	nekton	53.59134654
20140800	back	km	lamloch	sweeping	9999_5	0	NA	NA	NA	NA	xenopus tadpole	11.141	3.031	tadpole 1	nekton	53.59134654
20140800	back	km	lamloch	sweeping	9999_5	0	NA	NA	NA	NA	xenopus tadpole	11.141	3.031	tadpole 1	nekton	53.59134654
20140800	back	km	lamloch	sweeping	9999_5	0	NA	NA	NA	NA	xenopus tadpole	11.141	3.031	tadpole 1	nekton	53.59134654
20140800	back	km	lamloch	sweeping	9999_5	0	NA	NA	NA	NA	xenopus tadpole	11.141	3.031	tadpole 1	nekton	53.59134654
20140800	back	km	lamloch	sweeping	9999_5	0	NA	NA	NA	NA	xenopus tadpole	11.141	3.031	tadpole 1	nekton	53.59134654
20140800	back	km	lamloch	sweeping	9999_5	0	NA	NA	NA	NA	xenopus tadpole	11.141	3.031	tadpole 1	nekton	53.59134654
20140800	back	km	lamloch	sweeping	9999_5	0	NA	NA	NA	NA	xenopus tadpole	11.141	3.031	tadpole 1	nekton	53.59134654
20140800	back	km	lamloch	sweeping	9999_5	0	NA	NA	NA	NA	xenopus tadpole	11.141	3.031	tadpole 1	nekton	53.59134654
20140800	back	km	lamloch	sweeping	9999_5	0	NA	NA	NA	NA	xenopus tadpole	11.141	3.031	tadpole 1	nekton	53.59134654
20140800	back	km	lamloch	sweeping	9999_5	0	NA	NA	NA	NA	xenopus tadpole	11.141	3.031	tadpole 1	nekton	53.59134654
20140800	back	km	lamloch	sweeping	9999_5	0	NA	NA	NA	NA	xenopus tadpole	11.141	3.031	tadpole 1	nekton	53.59134654
20140800	back	km	lamloch	sweeping	9999_5	0	NA	NA	NA	NA	xenopus tadpole	11.141	3.031	tadpole 1	nekton	53.59134654
20140800	back	km	lamloch	sweeping	9999_5	0	NA	NA	NA	NA	xenopus tadpole	11.141	3.031	tadpole 1	nekton	53.59134654
20140800	back	km	lamloch	sweeping	9999_5	0	NA	NA	NA	NA	xenopus tadpole	11.141	3.031	tadpole 1	nekton	53.59134654
20140800	back	km	lamloch	sweeping	9999_5	0	NA	NA	NA	NA	xenopus tadpole	11.141	3.031	tadpole 1	nekton	53.59134654
20140800	back	km	lamloch	sweeping	9999_5	0	NA	NA	NA	NA	xenopus tadpole	11.141	3.031	tadpole 1	nekton	53.59134654
20140800	back	km	lamloch	sweeping	9999_5	0	NA	NA	NA	NA	xenopus tadpole	11.141	3.031	tadpole 1	nekton	53.59134654
20140800	back	km	lamloch	sweeping	9999_5	0	NA	NA	NA	NA	xenopus tadpole	11.141	3.031	tadpole 1	nekton	53.59134654
20140800	back	km	lamloch	sweeping	9999_5	0	NA	NA	NA	NA	xenopus tadpole	11.141	3.031	tadpole 1	nekton	53.59134654
20140800	back	km	lamloch	sweeping	9999_5	0	NA	NA	NA	NA	xenopus tadpole	11.141	3.031	tadpole 1	nekton	53.59134654
20140800	back	km	lamloch	sweeping	9999_5	0	NA	NA	NA	NA	xenopus tadpole	11.141	3.031	tadpole 1	nekton	53.59134654
20140800	back	km	lamloch	sweeping	9999_5	0	NA	NA	NA	NA	xenopus tadpole	11.141	3.031	tadpole 1	nekton	53.59134654
20140800	back	km	lamloch	sweeping	9999_5	0	NA	NA	NA	NA	xenopus tadpole	11.141	3.031	tadpole 1	nekton	53.59134654
20140800	back	km	lamloch	sweeping	9999_5	0	NA	NA	NA	NA	xenopus tadpole	11.141	3.031	tadpole 1	nekton	53.59134654
20140800	back	km	lamloch	sweeping	9999_5	0	NA	NA	NA	NA	xenopus tadpole	11.141	3.031	tadpole 1	nekton	53.59134654
20140800	back	km	lamloch	sweeping	9999_5	0	NA	NA	NA	NA	xenopus tadpole	11.141	3.031	tadpole 1	nekton	53.59134654
20140800	back	km	lamloch	sweeping	9999_5	0	NA	NA	NA	NA	xenopus tadpole	11.141	3.031	tadpole 1	nekton	53.59134654
20140800	back	km	lamloch	sweeping	9999_5	0	NA	NA	NA	NA	xenopus tadpole	11.141	3.031	tadpole 1	nekton	53.59134654
20140800	back	km	lamloch	sweeping	9999_5	0	NA	NA	NA	NA	xenopus tadpole	11.141	3.031	tadpole 1	nekton	53.59134654
20140800	back	km	lamloch	sweeping	9999_5	0	NA	NA	NA	NA	xenopus tadpole	11.141	3.031	tadpole 1	nekton	53.59134654
20140800	back	km	lamloch	sweeping	9999_5	0	NA	NA	NA	NA	xenopus tadpole	11.141	3.031	tadpole 1	nekton	53.59134654
20140800	back	km	lamloch	sweeping	9999_5	0	NA	NA	NA	NA	xenopus tadpole	11.141	3.031	tadpole 1	nekton	53.59134654
20140800	back	km	lamloch	sweeping	9999_5	0	NA	NA	NA	NA	xenopus tadpole	11.141	3.031	tadpole 1	nekton	53.59134654
20140800	back	km	lamloch	sweeping	9999_5	0	NA	NA	NA	NA	xenopus tadpole	11.141	3.031	tadpole 1	nekton	53.59134654
20140800	back	km	lamloch	sweeping	9999_5	0	NA	NA	NA	NA	xenopus tadpole	11.141	3.031	tadpole 1	nekton	53.59134654
20140800	back	km	lamloch	sweeping	9999_5	0	NA	NA	NA	NA	xenopus tadpole	11.141	3.031	tadpole 1	nekton	53.59134654
20140800	back	km	lamloch	sweeping	9999_5	0	NA	NA	NA	NA	xenopus tadpole	11.141	3.031	tadpole 1	nekton	53.59134654
20140800	back	km	lamloch	sweeping	9999_5	0	NA	NA	NA	NA	xenopus tadpole	11.141	3.031	tadpole 1	nekton	53.59134654
20140800	back	km	lamloch	sweeping	9999_5	0	NA	NA	NA	NA	xenopus tadpole	11.141	3.031	tadpole 1	nekton	53.59134654
20140800	back	km	lamloch	sweeping	9999_5	0	NA	NA	NA	NA	xenopus tadpole	11.141	3.031	tadpole 1	nekton	53.59134654
20140800	back	km	lamloch	sweeping	9999_5	0	NA	NA	NA	NA	xenopus tadpole	11.141	3.031	tadpole 1	nekton	53.59134654
20140800	back	km	lamloch	sweeping	9999_5	0	NA	NA	NA	NA	xenopus tadpole	11.141	3.031	tadpole 1	nekton	53.59134654
20140800	back	km	lamloch	sweeping	9999_5	0	NA	NA	NA	NA	xenopus tadpole	11.141	3.031	tadpole 1	nekton	53.59134654
20140800	back	km	lamloch	sweeping	9999_5	0	NA	NA	NA	NA	xenopus tadpole	11.141	3.031	tadpole 1	nekton	53.59134654
20140800	back	km	lamloch	sweeping	9999_5	0	NA	NA	NA	NA	xenopus tadpole	11.141	3.031	tadpole 1	nekton	53.59134654
20140800	back	km	lamloch	sweeping	9999_5	0	NA	NA	NA	NA	xenopus tadpole	11.141	3.031	tadpole 1	nekton	53.59134654
20140800	back	km	lamloch	sweeping	9999_5	0	NA	NA	NA	NA	xenopus tadpole	11.141	3.031	tadpole 1	nekton	53.59134654
20140800	back	km	lamloch	sweeping	9999_5	0	NA	NA	NA	NA	xenopus tadpole	11.141	3.031	tadpole 1	nekton	53.59134654
20140800	back	km	lamloch	sweeping	9999_5	0	NA	NA	NA	NA	xenopus tadpole	11.141	3.031	tadpole 1	nekton	53.59134654
20140800	back	km	lamloch	sweeping	9999_5	0	NA	NA	NA	NA	xenopus tadpole	11.141	3.031	tadpole 1	nekton	53.59134654
20140800	back	km	lamloch	sweeping	9999_5	0	NA	NA	NA	NA	xenopus tadpole	11.141	3.031	tadpole 1	nekton	53.59134654
20140800	back	km	lamloch	sweeping	9999_5	0	NA	NA	NA	NA	xenopus tadpole	11.141	3.031	tadpole 1	nekton	53.59134654
20140800	back	km	lamloch	sweeping	9999_5	0	NA	NA	NA	NA	xenopus tadpole	11.141	3.031	tadpole 1	nekton	53.59134654
20140800	back	km	lamloch	sweeping	9999_5	0	NA	NA	NA	NA	xenopus tadpole	11.141	3.031	tadpole 1	nekton	53.59134654
20140800	back	km	lamloch	sweeping	9999_5	0	NA	NA	NA	NA	xenopus tadpole	11.141	3.031	tadpole 1	nekton	53.59134654
20140800	back	km	lamloch	sweeping	9999_5	0	NA	NA	NA	NA	xenopus tadpole	11.141	3.031	tadpole 1	nekton	53.59134654
20140800	back	km	lamloch	sweeping	9999_5	0	NA	NA	NA	NA	xenopus tadpole	11.141	3.031	tadpole 1	nekton	53.59134654
20140800	back	km	lamloch	sweeping	9999_5	0	NA	NA	NA	NA	xenopus tadpole	11.141	3.031	tadpole 1	nekton	53.59134654
20140800	back	km	lamloch	sweeping	9999_5	0	NA	NA	NA	NA	xenopus tadpole	11.141	3.031	tadpole 1	nekton	53.59134654
20140800	back	km	lamloch	sweeping	9999_5	0	NA	NA	NA	NA	xenopus tadpole	11.141	3.031	tadpole 1	nekton	53.59134654
20140800	back	km	lamloch	sweeping	9999_5	0	NA	NA	NA	NA	xenopus tadpole	11.141	3.031	tadpole 1	nekton	53.59134654
20140800	back	km	lamloch	sweeping	9999_5	0	NA	NA	NA	NA	xenopus tadpole	11.141	3.031	tadpole 1	nekton	53.59134654
20140800	back	km	lamloch	sweeping	9999_5	0	NA	NA	NA	NA	xenopus tadpole	11.141	3.031	tadpole 1	nekton	53.59134654
20140800	back	km	lamloch	sweeping	9999_5	0	NA	NA	NA	NA	xenopus tadpole	11.141	3.031	tadpole 1	nekton	53.59134654
20140800	back	km	lamloch	sweeping	9999_5	0	NA	NA	NA	NA	tadpole spec	26.192	6.74	tadpole 3	nekton	622.9986097
20140800	back	km	lamloch	sweeping	9999_5	0	NA	NA	NA	NA	tadpole spec	26.192	6.74	tadpole 3	nekton	622.9986097
20140800	back	km	lamloch	sweeping	9999_5	0	NA	NA	NA	NA	tadpole spec	26.192	6.74	tadpole 3	nekton	622.9986097
20140800	back	km	lamloch	sweeping	9999_5	0	NA	NA	NA	NA	tadpole spec	30.245	11.775	tadpole 3	nekton	2195.705262
20140800	back	km	lamloch	sweeping	9999_5	0	NA	NA	NA	NA	tadpole spec	30.245	11.775	tadpole 3	nekton	2195.705262
20140800	back	km	lamloch	sweeping	9999_5	0	NA	NA	NA	NA	tadpole spec	30.245	11.775	tadpole 3	nekton	2195.705262
20140800	back	km	lamloch	sweeping	9999_5	0	NA	NA	NA	NA	tadpole spec	30.245	11.775	tadpole 3	nekton	2195.705262
20140800	back	km	lamloch	sweeping	9999_5	0	NA	NA	NA	NA	tadpole spec	30.245	11.775	tadpole 3	nekton	2195.705262
20140800	back	km	lamloch	sweeping	9999_5	0	NA	NA	NA	NA	tadpole spec	30.245	11.775	tadpole 3	nekton	2195.705262
20140800	back	km	lamloch	sweeping	9999_5	0	NA	NA	NA	NA	tadpole spec	30.245	11.775	tadpole 3	nekton	2195.705262
20140800	back	km	lamloch	sweeping	9999_5	0	NA	NA	NA	NA	tadpole spec	43.581	10.888	tadpole 3	nekton	2705.154275
20140800	back	km	lamloch	sweeping	9999_5	0	NA	NA	NA	NA	tadpole spec	43.581	10.888	tadpole 3	nekton	2705.154275
20140800	back	km	lamloch	sweeping	9999_5	0	NA	NA	NA	NA	tadpole spec	43.581	10.888	tadpole 3	nekton	2705.154275
20140800	back	km	lamloch	sweeping	9999_5	0	NA	NA	NA	NA	tadpole spec	45.375	11.934	tadpole 3	nekton	3383.664752
20140800	back	km	lamloch	sweeping	9999_5	0	NA	NA	NA	NA	tadpole spec	45.375	11.934	tadpole 3	nekton	3383.664752
20140800	back	km	lamloch	sweeping	9999_5	0	NA	NA	NA	NA	tadpole spec	45.375	11.934	tadpole 3	nekton	3383.664752
20140800	back	km	lamloch	sweeping	9999_5	0	NA	NA	NA	NA	amphipoda	3.512	1.041	NA	nekton	1.992758125
20140800	back	km	lamloch	sweeping	9999_5	0	NA	NA	NA	NA	amphipoda	3.512	1.041	NA	nekton	1.992758125
20140800	back	km	lamloch	sweeping	9999_5	0	NA	NA	NA	NA	amphipoda	3.512	1.041	NA	nekton	1.992758125
20140800	back	km	lamloch	sweeping	9999_5	0	NA	NA	NA	NA	amphipoda	3.512	1.041	NA	nekton	1.992758125
20140800	back	km	lamloch	sweeping	9999_5	0	NA	NA	NA	NA	amphipoda	3.512	1.041	NA	nekton	1.992758125
20140800	back	km	lamloch	sweeping	9999_5	0	NA	NA	NA	NA	amphipoda	3.512	1.041	NA	nekton	1.992758125
20140800	back	km	lamloch	sweeping	9999_5	0	NA	NA	NA	NA	amphipoda	3.512	1.041	NA	nekton	1.992758125
20140800	back	km	lamloch	sweeping	9999_5	0	NA	NA	NA	NA	amphipoda	3.512	1.041	NA	nekton	1.992758125
20140800	back	km	lamloch	sweeping	9999_5	0	NA	NA	NA	NA	amphipoda	3.512	1.041	NA	nekton	1.992758125
20140800	back	km	lamloch	sweeping	9999_5	0	NA	NA	NA	NA	amphipoda	3.512	1.041	NA	nekton	1.992758125
20140800	back	km	lamloch	sweeping	9999_5	0	NA	NA	NA	NA	amphipoda	3.512	1.041	NA	nekton	1.992758125
20140800	back	km	lamloch	sweeping	9999_5	0	NA	NA	NA	NA	amphipoda	3.512	1.041	NA	nekton	1.992758125
20140800	back	km	lamloch	sweeping	9999_5	0	NA	NA	NA	NA	amphipoda	3.512	1.041	NA	nekton	1.992758125
20140800	back	km	lamloch	sweeping	9999_5	0	NA	NA	NA	NA	amphipoda	3.512	1.041	NA	nekton	1.992758125
20140800	back	km	lamloch	sweeping	9999_5	0	NA	NA	NA	NA	amphipoda	3.512	1.041	NA	nekton	1.992758125
20140800	back	km	lamloch	sweeping	9999_5	0	NA	NA	NA	NA	amphipoda	3.512	1.041	NA	nekton	1.992758125
20140800	back	km	lamloch	sweeping	9999_5	0	NA	NA	NA	NA	amphipoda	3.512	1.041	NA	nekton	1.992758125
20140800	back	km	lamloch	sweeping	9999_5	0	NA	NA	NA	NA	amphipoda	3.512	1.041	NA	nekton	1.992758125
20140800	back	km	lamloch	sweeping	9999_5	0	NA	NA	NA	NA	amphipoda	3.512	1.041	NA	nekton	1.992758125
20140800	back	km	lamloch	sweeping	9999_5	0	NA	NA	NA	NA	amphipoda	3.512	1.041	NA	nekton	1.992758125
20140800	back	km	lamloch	sweeping	9999_5	0	NA	NA	NA	NA	amphipoda	3.512	1.041	NA	nekton	1.992758125
20140800	back	km	lamloch	sweeping	9999_5	0	NA	NA	NA	NA	amphipoda	3.512	1.041	NA	nekton	1.992758125
20140800	back	km	lamloch	sweeping	9999_5	0	NA	NA	NA	NA	amphipoda	3.512	1.041	NA	nekton	1.992758125
20140800	back	km	lamloch	sweeping	9999_5	0	NA	NA	NA	NA	amphipoda	3.512	1.041	NA	nekton	1.992758125
20140800	back	km	lamloch	sweeping	9999_5	0	NA	NA	NA	NA	amphipoda	3.512	1.041	NA	nekton	1.992758125
20140800	back	km	lamloch	sweeping	9999_5	0	NA	NA	NA	NA	amphipoda	3.512	1.041	NA	nekton	1.992758125
20140800	back	km	lamloch	sweeping	9999_5	0	NA	NA	NA	NA	amphipoda	3.512	1.041	NA	nekton	1.992758125
20140800	back	km	lamloch	sweeping	9999_5	0	NA	NA	NA	NA	amphipoda	3.512	1.041	NA	nekton	1.992758125
20140800	back	km	lamloch	sweeping	9999_5	0	NA	NA	NA	NA	amphipoda	3.512	1.041	NA	nekton	1.992758125
20140800	back	km	lamloch	sweeping	9999_5	0	NA	NA	NA	NA	amphipoda	3.512	1.041	NA	nekton	1.992758125
20140800	back	km	lamloch	sweeping	9999_5	0	NA	NA	NA	NA	amphipoda	3.512	1.041	NA	nekton	1.992758125
20140800	back	km	lamloch	sweeping	9999_5	0	NA	NA	NA	NA	amphipoda	3.512	1.041	NA	nekton	1.992758125
20140800	back	km	lamloch	sweeping	9999_5	0	NA	NA	NA	NA	amphipoda	3.512	1.041	NA	nekton	1.992758125
20140800	back	km	lamloch	sweeping	9999_5	0	NA	NA	NA	NA	amphipoda	3.512	1.041	NA	nekton	1.992758125
20140800	back	km	lamloch	sweeping	9999_5	0	NA	NA	NA	NA	amphipoda	3.512	1.041	NA	nekton	1.992758125
20140800	back	km	lamloch	sweeping	9999_5	0	NA	NA	NA	NA	amphipoda	3.512	1.041	NA	nekton	1.992758125
20140800	back	km	lamloch	sweeping	9999_5	0	NA	NA	NA	NA	amphipoda	3.512	1.041	NA	nekton	1.992758125
20140800	back	km	lamloch	sweeping	9999_5	0	NA	NA	NA	NA	amphipoda	3.512	1.041	NA	nekton	1.992758125
20140800	back	km	lamloch	sweeping	9999_5	0	NA	NA	NA	NA	amphipoda	3.512	1.041	NA	nekton	1.992758125
20140800	back	km	lamloch	sweeping	9999_5	0	NA	NA	NA	NA	amphipoda	3.512	1.041	NA	nekton	1.992758125
20140800	back	km	lamloch	sweeping	9999_5	0	NA	NA	NA	NA	amphipoda	3.512	1.041	NA	nekton	1.992758125
20140800	back	km	lamloch	sweeping	9999_5	0	NA	NA	NA	NA	amphipoda	3.512	1.041	NA	nekton	1.992758125
20140800	back	km	lamloch	sweeping	9999_5	0	NA	NA	NA	NA	amphipoda	3.512	1.041	NA	nekton	1.992758125
20140800	back	km	lamloch	sweeping	9999_5	0	NA	NA	NA	NA	amphipoda	3.512	1.041	NA	nekton	1.992758125
20140800	back	km	lamloch	sweeping	9999_5	0	NA	NA	NA	NA	amphipoda	3.512	1.041	NA	nekton	1.992758125
20140800	back	km	lamloch	sweeping	9999_5	0	NA	NA	NA	NA	amphipoda	3.512	1.041	NA	nekton	1.992758125
20140800	back	km	lamloch	sweeping	9999_5	0	NA	NA	NA	NA	amphipoda	3.512	1.041	NA	nekton	1.992758125
20140800	back	km	lamloch	sweeping	9999_5	0	NA	NA	NA	NA	amphipoda	3.512	1.041	NA	nekton	1.992758125
20140800	back	km	lamloch	sweeping	9999_5	0	NA	NA	NA	NA	amphipoda	3.512	1.041	NA	nekton	1.992758125
20140800	back	km	lamloch	sweeping	9999_5	0	NA	NA	NA	NA	amphipoda	3.512	1.041	NA	nekton	1.992758125
20140800	back	km	lamloch	sweeping	9999_5	0	NA	NA	NA	NA	amphipoda	3.512	1.041	NA	nekton	1.992758125
20140800	back	km	lamloch	sweeping	9999_5	0	NA	NA	NA	NA	amphipoda	3.512	1.041	NA	nekton	1.992758125
20140800	back	km	lamloch	sweeping	9999_5	0	NA	NA	NA	NA	amphipoda	3.512	1.041	NA	nekton	1.992758125
20140800	back	km	lamloch	sweeping	9999_5	0	NA	NA	NA	NA	amphipoda	3.512	1.041	NA	nekton	1.992758125
20140800	back	km	lamloch	sweeping	9999_5	0	NA	NA	NA	NA	amphipoda	3.512	1.041	NA	nekton	1.992758125
20140800	back	km	lamloch	sweeping	9999_5	0	NA	NA	NA	NA	amphipoda	3.512	1.041	NA	nekton	1.992758125
20140800	back	km	lamloch	sweeping	9999_5	0	NA	NA	NA	NA	amphipoda	3.512	1.041	NA	nekton	1.992758125
20140800	back	km	lamloch	sweeping	9999_5	0	NA	NA	NA	NA	amphipoda	3.512	1.041	NA	nekton	1.992758125
20140800	back	km	lamloch	sweeping	9999_5	0	NA	NA	NA	NA	amphipoda	3.512	1.041	NA	nekton	1.992758125
20140800	back	km	lamloch	sweeping	9999_5	0	NA	NA	NA	NA	amphipoda	3.512	1.041	NA	nekton	1.992758125
20140800	back	km	lamloch	sweeping	9999_5	0	NA	NA	NA	NA	amphipoda	3.512	1.041	NA	nekton	1.992758125
20140800	back	km	lamloch	sweeping	9999_5	0	NA	NA	NA	NA	amphipoda	3.512	1.041	NA	nekton	1.992758125
20140800	back	km	lamloch	sweeping	9999_5	0	NA	NA	NA	NA	amphipoda	3.512	1.041	NA	nekton	1.992758125
20140800	back	km	lamloch	sweeping	9999_5	0	NA	NA	NA	NA	amphipoda	3.512	1.041	NA	nekton	1.992758125
20140800	back	km	lamloch	sweeping	9999_5	0	NA	NA	NA	NA	amphipoda	3.512	1.041	NA	nekton	1.992758125
20140800	back	km	lamloch	sweeping	9999_5	0	NA	NA	NA	NA	amphipoda	3.512	1.041	NA	nekton	1.992758125
20140800	back	km	lamloch	sweeping	9999_5	0	NA	NA	NA	NA	amphipoda	3.512	1.041	NA	nekton	1.992758125
20140800	back	km	lamloch	sweeping	9999_5	0	NA	NA	NA	NA	amphipoda	3.512	1.041	NA	nekton	1.992758125
20140800	back	km	lamloch	sweeping	9999_5	0	NA	NA	NA	NA	amphipoda	3.512	1.041	NA	nekton	1.992758125
20140800	back	km	lamloch	sweeping	9999_5	0	NA	NA	NA	NA	amphipoda	3.512	1.041	NA	nekton	1.992758125
20140800	back	km	lamloch	sweeping	9999_5	0	NA	NA	NA	NA	amphipoda	3.512	1.041	NA	nekton	1.992758125
20140800	back	km	lamloch	sweeping	9999_5	0	NA	NA	NA	NA	amphipoda	3.512	1.041	NA	nekton	1.992758125
20140800	back	km	lamloch	sweeping	9999_5	0	NA	NA	NA	NA	amphipoda	3.512	1.041	NA	nekton	1.992758125
20140800	back	km	lamloch	sweeping	9999_5	0	NA	NA	NA	NA	amphipoda	3.512	1.041	NA	nekton	1.992758125
20140800	back	km	lamloch	sweeping	9999_5	0	NA	NA	NA	NA	amphipoda	3.512	1.041	NA	nekton	1.992758125
20140800	back	km	lamloch	sweeping	9999_5	0	NA	NA	NA	NA	amphipoda	3.512	1.041	NA	nekton	1.992758125
20140800	back	km	lamloch	sweeping	9999_5	0	NA	NA	NA	NA	amphipoda	3.512	1.041	NA	nekton	1.992758125
20140800	back	km	lamloch	sweeping	9999_5	0	NA	NA	NA	NA	amphipoda	3.512	1.041	NA	nekton	1.992758125
20140800	back	km	lamloch	sweeping	9999_5	0	NA	NA	NA	NA	amphipoda	3.512	1.041	NA	nekton	1.992758125
20140800	back	km	lamloch	sweeping	9999_5	0	NA	NA	NA	NA	amphipoda	3.512	1.041	NA	nekton	1.992758125
20140800	back	km	lamloch	sweeping	9999_5	0	NA	NA	NA	NA	amphipoda	3.512	1.041	NA	nekton	1.992758125
20140800	back	km	lamloch	sweeping	9999_5	0	NA	NA	NA	NA	amphipoda	3.512	1.041	NA	nekton	1.992758125
20140800	back	km	lamloch	sweeping	9999_5	0	NA	NA	NA	NA	amphipoda	3.512	1.041	NA	nekton	1.992758125
20140800	back	km	lamloch	sweeping	9999_5	0	NA	NA	NA	NA	amphipoda	3.512	1.041	NA	nekton	1.992758125
20140800	back	km	lamloch	sweeping	9999_5	0	NA	NA	NA	NA	amphipoda	3.512	1.041	NA	nekton	1.992758125
20140800	back	km	lamloch	sweeping	9999_5	0	NA	NA	NA	NA	amphipoda	3.512	1.041	NA	nekton	1.992758125
20140800	back	km	lamloch	sweeping	9999_5	0	NA	NA	NA	NA	amphipoda	3.512	1.041	NA	nekton	1.992758125
20140800	back	km	lamloch	sweeping	9999_5	0	NA	NA	NA	NA	amphipoda	3.512	1.041	NA	nekton	1.992758125
20140800	back	km	lamloch	sweeping	9999_5	0	NA	NA	NA	NA	amphipoda	3.512	1.041	NA	nekton	1.992758125
20140800	back	km	lamloch	sweeping	9999_5	0	NA	NA	NA	NA	amphipoda	3.512	1.041	NA	nekton	1.992758125
20140800	back	km	lamloch	sweeping	9999_5	0	NA	NA	NA	NA	amphipoda	3.512	1.041	NA	nekton	1.992758125
20140800	back	km	lamloch	sweeping	9999_5	0	NA	NA	NA	NA	amphipoda	3.512	1.041	NA	nekton	1.992758125
20140800	back	km	lamloch	sweeping	9999_5	0	NA	NA	NA	NA	amphipoda	3.512	1.041	NA	nekton	1.992758125
20140800	back	km	lamloch	sweeping	9999_5	0	NA	NA	NA	NA	amphipoda	3.512	1.041	NA	nekton	1.992758125
20140800	back	km	lamloch	sweeping	9999_5	0	NA	NA	NA	NA	amphipoda	3.512	1.041	NA	nekton	1.992758125
20140800	back	km	lamloch	sweeping	9999_5	0	NA	NA	NA	NA	amphipoda	3.512	1.041	NA	nekton	1.992758125
20140800	back	km	lamloch	sweeping	9999_5	0	NA	NA	NA	NA	amphipoda	3.512	1.041	NA	nekton	1.992758125
20140800	back	km	lamloch	sweeping	9999_5	0	NA	NA	NA	NA	amphipoda	3.512	1.041	NA	nekton	1.992758125
20140800	back	km	lamloch	sweeping	9999_5	0	NA	NA	NA	NA	amphipoda	3.512	1.041	NA	nekton	1.992758125
20140800	back	km	lamloch	sweeping	9999_5	0	NA	NA	NA	NA	amphipoda	3.512	1.041	NA	nekton	1.992758125
20140800	back	km	lamloch	sweeping	9999_5	0	NA	NA	NA	NA	amphipoda	3.512	1.041	NA	nekton	1.992758125
20140800	back	km	lamloch	sweeping	9999_5	0	NA	NA	NA	NA	amphipoda	3.512	1.041	NA	nekton	1.992758125
20140800	back	km	lamloch	sweeping	9999_5	0	NA	NA	NA	NA	amphipoda	3.512	1.041	NA	nekton	1.992758125
20140800	back	km	lamloch	sweeping	9999_5	0	NA	NA	NA	NA	amphipoda	3.512	1.041	NA	nekton	1.992758125
20140800	back	km	lamloch	sweeping	9999_5	0	NA	NA	NA	NA	amphipoda	3.512	1.041	NA	nekton	1.992758125
20140800	back	km	lamloch	sweeping	9999_5	0	NA	NA	NA	NA	amphipoda	3.512	1.041	NA	nekton	1.992758125
20140800	back	km	lamloch	sweeping	9999_5	0	NA	NA	NA	NA	amphipoda	3.512	1.041	NA	nekton	1.992758125
20140800	back	km	lamloch	sweeping	9999_5	0	NA	NA	NA	NA	amphipoda	3.512	1.041	NA	nekton	1.992758125
20140800	back	km	lamloch	sweeping	9999_5	0	NA	NA	NA	NA	amphipoda	3.512	1.041	NA	nekton	1.992758125
20140800	back	km	lamloch	sweeping	9999_5	0	NA	NA	NA	NA	amphipoda	3.512	1.041	NA	nekton	1.992758125
20140800	back	km	lamloch	sweeping	9999_5	0	NA	NA	NA	NA	amphipoda	3.512	1.041	NA	nekton	1.992758125
20140800	back	km	lamloch	sweeping	9999_5	0	NA	NA	NA	NA	amphipoda	3.512	1.041	NA	nekton	1.992758125
20140800	back	km	lamloch	sweeping	9999_5	0	NA	NA	NA	NA	amphipoda	3.512	1.041	NA	nekton	1.992758125
20140800	back	km	lamloch	sweeping	9999_5	0	NA	NA	NA	NA	amphipoda	3.512	1.041	NA	nekton	1.992758125
20140800	back	km	lamloch	sweeping	9999_5	0	NA	NA	NA	NA	amphipoda	3.512	1.041	NA	nekton	1.992758125
20140800	back	km	lamloch	sweeping	9999_5	0	NA	NA	NA	NA	amphipoda	3.512	1.041	NA	nekton	1.992758125
20140800	back	km	lamloch	sweeping	9999_5	0	NA	NA	NA	NA	amphipoda	3.64	0.852	NA	nekton	1.383500102
20140800	back	km	lamloch	sweeping	9999_5	0	NA	NA	NA	NA	amphipoda	3.64	0.852	NA	nekton	1.383500102
20140800	back	km	lamloch	sweeping	9999_5	0	NA	NA	NA	NA	amphipoda	3.64	0.852	NA	nekton	1.383500102
20140800	back	km	lamloch	sweeping	9999_5	0	NA	NA	NA	NA	amphipoda	3.64	0.852	NA	nekton	1.383500102
20140800	back	km	lamloch	sweeping	9999_5	0	NA	NA	NA	NA	amphipoda	3.64	0.852	NA	nekton	1.383500102
20140800	back	km	lamloch	sweeping	9999_5	0	NA	NA	NA	NA	amphipoda	3.64	0.852	NA	nekton	1.383500102
20140800	back	km	lamloch	sweeping	9999_5	0	NA	NA	NA	NA	amphipoda	3.64	0.852	NA	nekton	1.383500102
20140800	back	km	lamloch	sweeping	9999_5	0	NA	NA	NA	NA	amphipoda	3.64	0.852	NA	nekton	1.383500102
20140800	back	km	lamloch	sweeping	9999_5	0	NA	NA	NA	NA	amphipoda	3.64	0.852	NA	nekton	1.383500102
20140800	back	km	lamloch	sweeping	9999_5	0	NA	NA	NA	NA	amphipoda	3.64	0.852	NA	nekton	1.383500102
20140800	back	km	lamloch	sweeping	9999_5	0	NA	NA	NA	NA	amphipoda	3.64	0.852	NA	nekton	1.383500102
20140800	back	km	lamloch	sweeping	9999_5	0	NA	NA	NA	NA	amphipoda	3.64	0.852	NA	nekton	1.383500102
20140800	back	km	lamloch	sweeping	9999_5	0	NA	NA	NA	NA	amphipoda	3.64	0.852	NA	nekton	1.383500102
20140800	back	km	lamloch	sweeping	9999_5	0	NA	NA	NA	NA	amphipoda	3.64	0.852	NA	nekton	1.383500102
20140800	back	km	lamloch	sweeping	9999_5	0	NA	NA	NA	NA	amphipoda	3.64	0.852	NA	nekton	1.383500102
20140800	back	km	lamloch	sweeping	9999_5	0	NA	NA	NA	NA	amphipoda	3.64	0.852	NA	nekton	1.383500102
20140800	back	km	lamloch	sweeping	9999_5	0	NA	NA	NA	NA	amphipoda	3.64	0.852	NA	nekton	1.383500102
20140800	back	km	lamloch	sweeping	9999_5	0	NA	NA	NA	NA	amphipoda	3.64	0.852	NA	nekton	1.383500102
20140800	back	km	lamloch	sweeping	9999_5	0	NA	NA	NA	NA	amphipoda	3.64	0.852	NA	nekton	1.383500102
20140800	back	km	lamloch	sweeping	9999_5	0	NA	NA	NA	NA	amphipoda	3.64	0.852	NA	nekton	1.383500102
20140800	back	km	lamloch	sweeping	9999_5	0	NA	NA	NA	NA	amphipoda	3.64	0.852	NA	nekton	1.383500102
20140800	back	km	lamloch	sweeping	9999_5	0	NA	NA	NA	NA	amphipoda	3.64	0.852	NA	nekton	1.383500102
20140800	back	km	lamloch	sweeping	9999_5	0	NA	NA	NA	NA	amphipoda	3.64	0.852	NA	nekton	1.383500102
20140800	back	km	lamloch	sweeping	9999_5	0	NA	NA	NA	NA	amphipoda	3.64	0.852	NA	nekton	1.383500102
20140800	back	km	lamloch	sweeping	9999_5	0	NA	NA	NA	NA	amphipoda	3.64	0.852	NA	nekton	1.383500102
20140800	back	km	lamloch	sweeping	9999_5	0	NA	NA	NA	NA	amphipoda	3.64	0.852	NA	nekton	1.383500102
20140800	back	km	lamloch	sweeping	9999_5	0	NA	NA	NA	NA	amphipoda	3.64	0.852	NA	nekton	1.383500102
20140800	back	km	lamloch	sweeping	9999_5	0	NA	NA	NA	NA	amphipoda	3.64	0.852	NA	nekton	1.383500102
20140800	back	km	lamloch	sweeping	9999_5	0	NA	NA	NA	NA	amphipoda	3.64	0.852	NA	nekton	1.383500102
20140800	back	km	lamloch	sweeping	9999_5	0	NA	NA	NA	NA	amphipoda	3.64	0.852	NA	nekton	1.383500102
20140800	back	km	lamloch	sweeping	9999_5	0	NA	NA	NA	NA	amphipoda	3.64	0.852	NA	nekton	1.383500102
20140800	back	km	lamloch	sweeping	9999_5	0	NA	NA	NA	NA	amphipoda	3.64	0.852	NA	nekton	1.383500102
20140800	back	km	lamloch	sweeping	9999_5	0	NA	NA	NA	NA	amphipoda	3.64	0.852	NA	nekton	1.383500102
20140800	back	km	lamloch	sweeping	9999_5	0	NA	NA	NA	NA	amphipoda	3.64	0.852	NA	nekton	1.383500102
20140800	back	km	lamloch	sweeping	9999_5	0	NA	NA	NA	NA	amphipoda	3.64	0.852	NA	nekton	1.383500102
20140800	back	km	lamloch	sweeping	9999_5	0	NA	NA	NA	NA	amphipoda	3.64	0.852	NA	nekton	1.383500102
20140800	back	km	lamloch	sweeping	9999_5	0	NA	NA	NA	NA	amphipoda	3.64	0.852	NA	nekton	1.383500102
20140800	back	km	lamloch	sweeping	9999_5	0	NA	NA	NA	NA	amphipoda	3.64	0.852	NA	nekton	1.383500102
20140800	back	km	lamloch	sweeping	9999_5	0	NA	NA	NA	NA	amphipoda	3.64	0.852	NA	nekton	1.383500102
20140800	back	km	lamloch	sweeping	9999_5	0	NA	NA	NA	NA	amphipoda	3.64	0.852	NA	nekton	1.383500102
20140800	back	km	lamloch	sweeping	9999_5	0	NA	NA	NA	NA	amphipoda	3.64	0.852	NA	nekton	1.383500102
20140800	back	km	lamloch	sweeping	9999_5	0	NA	NA	NA	NA	amphipoda	3.64	0.852	NA	nekton	1.383500102
20140800	back	km	lamloch	sweeping	9999_5	0	NA	NA	NA	NA	amphipoda	3.64	0.852	NA	nekton	1.383500102
20140800	back	km	lamloch	sweeping	9999_5	0	NA	NA	NA	NA	amphipoda	3.64	0.852	NA	nekton	1.383500102
20140800	back	km	lamloch	sweeping	9999_5	0	NA	NA	NA	NA	amphipoda	3.64	0.852	NA	nekton	1.383500102
20140800	back	km	lamloch	sweeping	9999_5	0	NA	NA	NA	NA	amphipoda	3.64	0.852	NA	nekton	1.383500102
20140800	back	km	lamloch	sweeping	9999_5	0	NA	NA	NA	NA	amphipoda	3.64	0.852	NA	nekton	1.383500102
20140800	back	km	lamloch	sweeping	9999_5	0	NA	NA	NA	NA	amphipoda	3.64	0.852	NA	nekton	1.383500102
20140800	back	km	lamloch	sweeping	9999_5	0	NA	NA	NA	NA	amphipoda	3.64	0.852	NA	nekton	1.383500102
20140800	back	km	lamloch	sweeping	9999_5	0	NA	NA	NA	NA	amphipoda	3.64	0.852	NA	nekton	1.383500102
20140800	back	km	lamloch	sweeping	9999_5	0	NA	NA	NA	NA	amphipoda	3.64	0.852	NA	nekton	1.383500102
20140800	back	km	lamloch	sweeping	9999_5	0	NA	NA	NA	NA	amphipoda	3.64	0.852	NA	nekton	1.383500102
20140800	back	km	lamloch	sweeping	9999_5	0	NA	NA	NA	NA	amphipoda	3.64	0.852	NA	nekton	1.383500102
20140800	back	km	lamloch	sweeping	9999_5	0	NA	NA	NA	NA	amphipoda	3.64	0.852	NA	nekton	1.383500102
20140800	back	km	lamloch	sweeping	9999_5	0	NA	NA	NA	NA	amphipoda	3.64	0.852	NA	nekton	1.383500102
20140800	back	km	lamloch	sweeping	9999_5	0	NA	NA	NA	NA	amphipoda	3.64	0.852	NA	nekton	1.383500102
20140800	back	km	lamloch	sweeping	9999_5	0	NA	NA	NA	NA	amphipoda	3.64	0.852	NA	nekton	1.383500102
20140800	back	km	lamloch	sweeping	9999_5	0	NA	NA	NA	NA	amphipoda	3.64	0.852	NA	nekton	1.383500102
20140800	back	km	lamloch	sweeping	9999_5	0	NA	NA	NA	NA	amphipoda	3.64	0.852	NA	nekton	1.383500102
20140800	back	km	lamloch	sweeping	9999_5	0	NA	NA	NA	NA	amphipoda	3.64	0.852	NA	nekton	1.383500102
20140800	back	km	lamloch	sweeping	9999_5	0	NA	NA	NA	NA	amphipoda	3.64	0.852	NA	nekton	1.383500102
20140800	back	km	lamloch	sweeping	9999_5	0	NA	NA	NA	NA	amphipoda	3.64	0.852	NA	nekton	1.383500102
20140800	back	km	lamloch	sweeping	9999_5	0	NA	NA	NA	NA	amphipoda	3.64	0.852	NA	nekton	1.383500102
20140800	back	km	lamloch	sweeping	9999_5	0	NA	NA	NA	NA	amphipoda	3.64	0.852	NA	nekton	1.383500102
20140800	back	km	lamloch	sweeping	9999_5	0	NA	NA	NA	NA	amphipoda	3.64	0.852	NA	nekton	1.383500102
20140800	back	km	lamloch	sweeping	9999_5	0	NA	NA	NA	NA	amphipoda	3.64	0.852	NA	nekton	1.383500102
20140800	back	km	lamloch	sweeping	9999_5	0	NA	NA	NA	NA	amphipoda	3.64	0.852	NA	nekton	1.383500102
20140800	back	km	lamloch	sweeping	9999_5	0	NA	NA	NA	NA	amphipoda	3.64	0.852	NA	nekton	1.383500102
20140800	back	km	lamloch	sweeping	9999_5	0	NA	NA	NA	NA	amphipoda	3.64	0.852	NA	nekton	1.383500102
20140800	back	km	lamloch	sweeping	9999_5	0	NA	NA	NA	NA	amphipoda	3.64	0.852	NA	nekton	1.383500102
20140800	back	km	lamloch	sweeping	9999_5	0	NA	NA	NA	NA	amphipoda	3.64	0.852	NA	nekton	1.383500102
20140800	back	km	lamloch	sweeping	9999_5	0	NA	NA	NA	NA	amphipoda	3.64	0.852	NA	nekton	1.383500102
20140800	back	km	lamloch	sweeping	9999_5	0	NA	NA	NA	NA	amphipoda	3.64	0.852	NA	nekton	1.383500102
20140800	back	km	lamloch	sweeping	9999_5	0	NA	NA	NA	NA	amphipoda	3.64	0.852	NA	nekton	1.383500102
20140800	back	km	lamloch	sweeping	9999_5	0	NA	NA	NA	NA	amphipoda	3.64	0.852	NA	nekton	1.383500102
20140800	back	km	lamloch	sweeping	9999_5	0	NA	NA	NA	NA	amphipoda	3.64	0.852	NA	nekton	1.383500102
20140800	back	km	lamloch	sweeping	9999_5	0	NA	NA	NA	NA	amphipoda	3.64	0.852	NA	nekton	1.383500102
20140800	back	km	lamloch	sweeping	9999_5	0	NA	NA	NA	NA	amphipoda	3.64	0.852	NA	nekton	1.383500102
20140800	back	km	lamloch	sweeping	9999_5	0	NA	NA	NA	NA	amphipoda	3.64	0.852	NA	nekton	1.383500102
20140800	back	km	lamloch	sweeping	9999_5	0	NA	NA	NA	NA	amphipoda	3.64	0.852	NA	nekton	1.383500102
20140800	back	km	lamloch	sweeping	9999_5	0	NA	NA	NA	NA	amphipoda	3.64	0.852	NA	nekton	1.383500102
20140800	back	km	lamloch	sweeping	9999_5	0	NA	NA	NA	NA	amphipoda	3.64	0.852	NA	nekton	1.383500102
20140800	back	km	lamloch	sweeping	9999_5	0	NA	NA	NA	NA	amphipoda	3.64	0.852	NA	nekton	1.383500102
20140800	back	km	lamloch	sweeping	9999_5	0	NA	NA	NA	NA	amphipoda	3.64	0.852	NA	nekton	1.383500102
20140800	back	km	lamloch	sweeping	9999_5	0	NA	NA	NA	NA	amphipoda	3.64	0.852	NA	nekton	1.383500102
20140800	back	km	lamloch	sweeping	9999_5	0	NA	NA	NA	NA	amphipoda	3.64	0.852	NA	nekton	1.383500102
20140800	back	km	lamloch	sweeping	9999_5	0	NA	NA	NA	NA	amphipoda	3.64	0.852	NA	nekton	1.383500102
20140800	back	km	lamloch	sweeping	9999_5	0	NA	NA	NA	NA	amphipoda	3.64	0.852	NA	nekton	1.383500102
20140800	back	km	lamloch	sweeping	9999_5	0	NA	NA	NA	NA	amphipoda	3.64	0.852	NA	nekton	1.383500102
20140800	back	km	lamloch	sweeping	9999_5	0	NA	NA	NA	NA	amphipoda	3.64	0.852	NA	nekton	1.383500102
20140800	back	km	lamloch	sweeping	9999_5	0	NA	NA	NA	NA	amphipoda	3.64	0.852	NA	nekton	1.383500102
20140800	back	km	lamloch	sweeping	9999_5	0	NA	NA	NA	NA	amphipoda	3.64	0.852	NA	nekton	1.383500102
20140800	back	km	lamloch	sweeping	9999_5	0	NA	NA	NA	NA	amphipoda	3.64	0.852	NA	nekton	1.383500102
20140800	back	km	lamloch	sweeping	9999_5	0	NA	NA	NA	NA	amphipoda	3.64	0.852	NA	nekton	1.383500102
20140800	back	km	lamloch	sweeping	9999_5	0	NA	NA	NA	NA	amphipoda	3.64	0.852	NA	nekton	1.383500102
20140800	back	km	lamloch	sweeping	9999_5	0	NA	NA	NA	NA	amphipoda	3.64	0.852	NA	nekton	1.383500102
20140800	back	km	lamloch	sweeping	9999_5	0	NA	NA	NA	NA	amphipoda	3.64	0.852	NA	nekton	1.383500102
20140800	back	km	lamloch	sweeping	9999_5	0	NA	NA	NA	NA	amphipoda	3.64	0.852	NA	nekton	1.383500102
20140800	back	km	lamloch	sweeping	9999_5	0	NA	NA	NA	NA	amphipoda	3.64	0.852	NA	nekton	1.383500102
20140800	back	km	lamloch	sweeping	9999_5	0	NA	NA	NA	NA	amphipoda	3.64	0.852	NA	nekton	1.383500102
20140800	back	km	lamloch	sweeping	9999_5	0	NA	NA	NA	NA	amphipoda	3.64	0.852	NA	nekton	1.383500102
20140800	back	km	lamloch	sweeping	9999_5	0	NA	NA	NA	NA	amphipoda	3.64	0.852	NA	nekton	1.383500102
20140800	back	km	lamloch	sweeping	9999_5	0	NA	NA	NA	NA	amphipoda	3.64	0.852	NA	nekton	1.383500102
20140800	back	km	lamloch	sweeping	9999_5	0	NA	NA	NA	NA	amphipoda	3.64	0.852	NA	nekton	1.383500102
20140800	back	km	lamloch	sweeping	9999_5	0	NA	NA	NA	NA	amphipoda	3.64	0.852	NA	nekton	1.383500102
20140800	back	km	lamloch	sweeping	9999_5	0	NA	NA	NA	NA	amphipoda	3.64	0.852	NA	nekton	1.383500102
20140800	back	km	lamloch	sweeping	9999_5	0	NA	NA	NA	NA	amphipoda	3.64	0.852	NA	nekton	1.383500102
20140800	back	km	lamloch	sweeping	9999_5	0	NA	NA	NA	NA	amphipoda	3.64	0.852	NA	nekton	1.383500102
20140800	back	km	lamloch	sweeping	9999_5	0	NA	NA	NA	NA	amphipoda	3.64	0.852	NA	nekton	1.383500102
20140800	back	km	lamloch	sweeping	9999_5	0	NA	NA	NA	NA	amphipoda	3.64	0.852	NA	nekton	1.383500102
20140800	back	km	lamloch	sweeping	9999_5	0	NA	NA	NA	NA	amphipoda	3.64	0.852	NA	nekton	1.383500102
20140800	back	km	lamloch	sweeping	9999_5	0	NA	NA	NA	NA	amphipoda	3.64	0.852	NA	nekton	1.383500102
20140800	back	km	lamloch	sweeping	9999_5	0	NA	NA	NA	NA	amphipoda	3.64	0.852	NA	nekton	1.383500102
20140800	back	km	lamloch	sweeping	9999_5	0	NA	NA	NA	NA	amphipoda	3.64	0.852	NA	nekton	1.383500102
20140800	back	km	lamloch	sweeping	9999_5	0	NA	NA	NA	NA	amphipoda	3.64	0.852	NA	nekton	1.383500102
20140800	back	km	lamloch	sweeping	9999_5	0	NA	NA	NA	NA	amphipoda	3.64	0.852	NA	nekton	1.383500102
20140800	back	km	lamloch	sweeping	9999_5	0	NA	NA	NA	NA	amphipoda	3.64	0.852	NA	nekton	1.383500102
20140800	back	km	lamloch	sweeping	9999_5	0	NA	NA	NA	NA	amphipoda	3.64	0.852	NA	nekton	1.383500102
20140800	back	km	lamloch	sweeping	9999_5	0	NA	NA	NA	NA	amphipoda	3.64	0.852	NA	nekton	1.383500102
20140800	back	km	lamloch	sweeping	9999_5	0	NA	NA	NA	NA	amphipoda	3.64	0.852	NA	nekton	1.383500102
20140800	back	km	lamloch	sweeping	9999_5	0	NA	NA	NA	NA	amphipoda	3.64	0.852	NA	nekton	1.383500102
20140800	back	km	lamloch	sweeping	9999_5	0	NA	NA	NA	NA	amphipoda	3.64	0.852	NA	nekton	1.383500102
20140800	back	km	lamloch	sweeping	9999_5	0	NA	NA	NA	NA	amphipoda	3.64	0.852	NA	nekton	1.383500102
20140800	back	km	lamloch	sweeping	9999_5	0	NA	NA	NA	NA	amphipoda	3.64	0.852	NA	nekton	1.383500102
20140800	back	km	lamloch	sweeping	9999_5	0	NA	NA	NA	NA	amphipoda	3.64	0.852	NA	nekton	1.383500102
20140800	back	km	lamloch	sweeping	9999_5	0	NA	NA	NA	NA	amphipoda	3.64	0.852	NA	nekton	1.383500102
20140800	back	km	lamloch	sweeping	9999_5	0	NA	NA	NA	NA	amphipoda	3.64	0.852	NA	nekton	1.383500102
20140800	back	km	lamloch	sweeping	9999_5	0	NA	NA	NA	NA	amphipoda	3.64	0.852	NA	nekton	1.383500102
20140800	back	km	lamloch	sweeping	9999_5	0	NA	NA	NA	NA	amphipoda	3.64	0.852	NA	nekton	1.383500102
20140800	back	km	lamloch	sweeping	9999_5	0	NA	NA	NA	NA	amphipoda	3.64	0.852	NA	nekton	1.383500102
20140800	back	km	lamloch	sweeping	9999_5	0	NA	NA	NA	NA	amphipoda	3.64	0.852	NA	nekton	1.383500102
20140800	back	km	lamloch	sweeping	9999_5	0	NA	NA	NA	NA	amphipoda	3.64	0.852	NA	nekton	1.383500102
20140800	back	km	lamloch	sweeping	9999_5	0	NA	NA	NA	NA	amphipoda	3.64	0.852	NA	nekton	1.383500102
20140800	back	km	lamloch	sweeping	9999_5	0	NA	NA	NA	NA	amphipoda	3.64	0.852	NA	nekton	1.383500102
20140800	back	km	lamloch	sweeping	9999_5	0	NA	NA	NA	NA	amphipoda	3.64	0.852	NA	nekton	1.383500102
20140800	back	km	lamloch	sweeping	9999_5	0	NA	NA	NA	NA	amphipoda	3.64	0.852	NA	nekton	1.383500102
20140800	back	km	lamloch	sweeping	9999_5	0	NA	NA	NA	NA	amphipoda	3.64	0.852	NA	nekton	1.383500102
20140800	back	km	lamloch	sweeping	9999_5	0	NA	NA	NA	NA	amphipoda	3.64	0.852	NA	nekton	1.383500102
20140800	back	km	lamloch	sweeping	9999_5	0	NA	NA	NA	NA	amphipoda	3.64	0.852	NA	nekton	1.383500102
20140800	back	km	lamloch	sweeping	9999_5	0	NA	NA	NA	NA	amphipoda	3.64	0.852	NA	nekton	1.383500102
20140800	back	km	lamloch	sweeping	9999_5	0	NA	NA	NA	NA	amphipoda	3.64	0.852	NA	nekton	1.383500102
20140800	back	km	lamloch	sweeping	9999_5	0	NA	NA	NA	NA	amphipoda	3.64	0.852	NA	nekton	1.383500102
20140800	back	km	lamloch	sweeping	9999_5	0	NA	NA	NA	NA	amphipoda	3.64	0.852	NA	nekton	1.383500102
20140800	back	km	lamloch	sweeping	9999_5	0	NA	NA	NA	NA	amphipoda	3.64	0.852	NA	nekton	1.383500102
20140800	back	km	lamloch	sweeping	9999_5	0	NA	NA	NA	NA	amphipoda	3.64	0.852	NA	nekton	1.383500102
20140800	back	km	lamloch	sweeping	9999_5	0	NA	NA	NA	NA	amphipoda	3.64	0.852	NA	nekton	1.383500102
20140800	back	km	lamloch	sweeping	9999_5	0	NA	NA	NA	NA	amphipoda	3.64	0.852	NA	nekton	1.383500102
20140800	back	km	lamloch	sweeping	9999_5	0	NA	NA	NA	NA	amphipoda	3.64	0.852	NA	nekton	1.383500102
20140800	back	km	lamloch	sweeping	9999_5	0	NA	NA	NA	NA	amphipoda	3.64	0.852	NA	nekton	1.383500102
20140800	back	km	lamloch	sweeping	9999_5	0	NA	NA	NA	NA	amphipoda	3.64	0.852	NA	nekton	1.383500102
20140800	back	km	lamloch	sweeping	9999_5	0	NA	NA	NA	NA	amphipoda	3.64	0.852	NA	nekton	1.383500102
20140800	back	km	lamloch	sweeping	9999_5	0	NA	NA	NA	NA	amphipoda	3.64	0.852	NA	nekton	1.383500102
20140800	back	km	lamloch	sweeping	9999_5	0	NA	NA	NA	NA	amphipoda	3.64	0.852	NA	nekton	1.383500102
20140800	back	km	lamloch	sweeping	9999_5	0	NA	NA	NA	NA	amphipoda	3.64	0.852	NA	nekton	1.383500102
20140800	back	km	lamloch	sweeping	9999_5	0	NA	NA	NA	NA	amphipoda	3.64	0.852	NA	nekton	1.383500102
20140800	back	km	lamloch	sweeping	9999_5	0	NA	NA	NA	NA	amphipoda	3.64	0.852	NA	nekton	1.383500102
20140800	back	km	lamloch	sweeping	9999_5	0	NA	NA	NA	NA	amphipoda	3.64	0.852	NA	nekton	1.383500102
20140800	back	km	lamloch	sweeping	9999_5	0	NA	NA	NA	NA	amphipoda	3.64	0.852	NA	nekton	1.383500102
20140800	back	km	lamloch	sweeping	9999_5	0	NA	NA	NA	NA	amphipoda	3.64	0.852	NA	nekton	1.383500102
20140800	back	km	lamloch	sweeping	9999_5	0	NA	NA	NA	NA	amphipoda	3.64	0.852	NA	nekton	1.383500102
20140800	back	km	lamloch	sweeping	9999_5	0	NA	NA	NA	NA	amphipoda	3.64	0.852	NA	nekton	1.383500102
20140800	back	km	lamloch	sweeping	9999_5	0	NA	NA	NA	NA	amphipoda	3.64	0.852	NA	nekton	1.383500102
20140800	back	km	lamloch	sweeping	9999_5	0	NA	NA	NA	NA	amphipoda	3.64	0.852	NA	nekton	1.383500102
20140800	back	km	lamloch	sweeping	9999_5	0	NA	NA	NA	NA	amphipoda	3.64	0.852	NA	nekton	1.383500102
20140800	back	km	lamloch	sweeping	9999_5	0	NA	NA	NA	NA	amphipoda	3.64	0.852	NA	nekton	1.383500102
20140800	back	km	lamloch	sweeping	9999_5	0	NA	NA	NA	NA	amphipoda	3.64	0.852	NA	nekton	1.383500102
20140800	back	km	lamloch	sweeping	9999_5	0	NA	NA	NA	NA	amphipoda	3.64	0.852	NA	nekton	1.383500102
20140800	back	km	lamloch	sweeping	9999_5	0	NA	NA	NA	NA	amphipoda	3.64	0.852	NA	nekton	1.383500102
20140800	back	km	lamloch	sweeping	9999_5	0	NA	NA	NA	NA	amphipoda	3.64	0.852	NA	nekton	1.383500102
20140800	back	km	lamloch	sweeping	9999_5	0	NA	NA	NA	NA	amphipoda	3.64	0.852	NA	nekton	1.383500102
20140800	back	km	lamloch	sweeping	9999_5	0	NA	NA	NA	NA	amphipoda	3.64	0.852	NA	nekton	1.383500102
20140800	back	km	lamloch	sweeping	9999_5	0	NA	NA	NA	NA	amphipoda	3.64	0.852	NA	nekton	1.383500102
20140800	back	km	lamloch	sweeping	9999_5	0	NA	NA	NA	NA	amphipoda	3.64	0.852	NA	nekton	1.383500102
20140800	back	km	lamloch	sweeping	9999_5	0	NA	NA	NA	NA	amphipoda	3.64	0.852	NA	nekton	1.383500102
20140800	back	km	lamloch	sweeping	9999_5	0	NA	NA	NA	NA	amphipoda	3.64	0.852	NA	nekton	1.383500102
20140800	back	km	lamloch	sweeping	9999_5	0	NA	NA	NA	NA	amphipoda	3.64	0.852	NA	nekton	1.383500102
20140800	back	km	lamloch	sweeping	9999_5	0	NA	NA	NA	NA	amphipoda	3.64	0.852	NA	nekton	1.383500102
20140800	back	km	lamloch	sweeping	9999_5	0	NA	NA	NA	NA	amphipoda	3.64	0.852	NA	nekton	1.383500102
20140800	back	km	lamloch	sweeping	9999_5	0	NA	NA	NA	NA	amphipoda	3.64	0.852	NA	nekton	1.383500102
20140800	back	km	lamloch	sweeping	9999_5	0	NA	NA	NA	NA	amphipoda	3.64	0.852	NA	nekton	1.383500102
20140800	back	km	lamloch	sweeping	9999_5	0	NA	NA	NA	NA	amphipoda	3.64	0.852	NA	nekton	1.383500102
20140800	back	km	lamloch	sweeping	9999_5	0	NA	NA	NA	NA	amphipoda	3.64	0.852	NA	nekton	1.383500102
20140800	back	km	lamloch	sweeping	9999_5	0	NA	NA	NA	NA	amphipoda	3.64	0.852	NA	nekton	1.383500102
20140800	back	km	lamloch	sweeping	9999_5	0	NA	NA	NA	NA	amphipoda	3.64	0.852	NA	nekton	1.383500102
20140800	back	km	lamloch	sweeping	9999_5	0	NA	NA	NA	NA	amphipoda	3.64	0.852	NA	nekton	1.383500102
20140800	back	km	lamloch	sweeping	9999_5	0	NA	NA	NA	NA	amphipoda	3.64	0.852	NA	nekton	1.383500102
20140800	back	km	lamloch	sweeping	9999_5	0	NA	NA	NA	NA	amphipoda	3.64	0.852	NA	nekton	1.383500102
20140800	back	km	lamloch	sweeping	9999_5	0	NA	NA	NA	NA	amphipoda	3.64	0.852	NA	nekton	1.383500102
20140800	back	km	lamloch	sweeping	9999_5	0	NA	NA	NA	NA	amphipoda	3.64	0.852	NA	nekton	1.383500102
20140800	back	km	lamloch	sweeping	9999_5	0	NA	NA	NA	NA	amphipoda	3.64	0.852	NA	nekton	1.383500102
20140800	back	km	lamloch	sweeping	9999_5	0	NA	NA	NA	NA	amphipoda	3.64	0.852	NA	nekton	1.383500102
20140800	back	km	lamloch	sweeping	9999_5	0	NA	NA	NA	NA	amphipoda	3.64	0.852	NA	nekton	1.383500102
20140800	back	km	lamloch	sweeping	9999_5	0	NA	NA	NA	NA	amphipoda	3.64	0.852	NA	nekton	1.383500102
20140800	back	km	lamloch	sweeping	9999_5	0	NA	NA	NA	NA	amphipoda	3.64	0.852	NA	nekton	1.383500102
20140800	back	km	lamloch	sweeping	9999_5	0	NA	NA	NA	NA	amphipoda	3.64	0.852	NA	nekton	1.383500102
20140800	back	km	lamloch	sweeping	9999_5	0	NA	NA	NA	NA	amphipoda	3.64	0.852	NA	nekton	1.383500102
20140800	back	km	lamloch	sweeping	9999_5	0	NA	NA	NA	NA	amphipoda	3.64	0.852	NA	nekton	1.383500102
20140800	back	km	lamloch	sweeping	9999_5	0	NA	NA	NA	NA	amphipoda	3.64	0.852	NA	nekton	1.383500102
20140800	back	km	lamloch	sweeping	9999_5	0	NA	NA	NA	NA	amphipoda	3.64	0.852	NA	nekton	1.383500102
20140800	back	km	lamloch	sweeping	9999_5	0	NA	NA	NA	NA	amphipoda	3.64	0.852	NA	nekton	1.383500102
20140800	back	km	lamloch	sweeping	9999_5	0	NA	NA	NA	NA	amphipoda	3.64	0.852	NA	nekton	1.383500102
20140800	back	km	lamloch	sweeping	9999_5	0	NA	NA	NA	NA	amphipoda	3.64	0.852	NA	nekton	1.383500102
20140800	back	km	lamloch	sweeping	9999_5	0	NA	NA	NA	NA	amphipoda	3.64	0.852	NA	nekton	1.383500102
20140800	back	km	lamloch	sweeping	9999_5	0	NA	NA	NA	NA	amphipoda	3.64	0.852	NA	nekton	1.383500102
20140800	back	km	lamloch	sweeping	9999_5	0	NA	NA	NA	NA	amphipoda	3.64	0.852	NA	nekton	1.383500102
20140800	back	km	lamloch	sweeping	9999_5	0	NA	NA	NA	NA	amphipoda	3.64	0.852	NA	nekton	1.383500102
20140800	back	km	lamloch	sweeping	9999_5	0	NA	NA	NA	NA	amphipoda	3.64	0.852	NA	nekton	1.383500102
20140800	back	km	lamloch	sweeping	9999_5	0	NA	NA	NA	NA	amphipoda	3.64	0.852	NA	nekton	1.383500102
20140800	back	km	lamloch	sweeping	9999_5	0	NA	NA	NA	NA	amphipoda	3.64	0.852	NA	nekton	1.383500102
20140800	back	km	lamloch	sweeping	9999_5	0	NA	NA	NA	NA	amphipoda	3.64	0.852	NA	nekton	1.383500102
20140800	back	km	lamloch	sweeping	9999_5	0	NA	NA	NA	NA	amphipoda	3.64	0.852	NA	nekton	1.383500102
20140800	back	km	lamloch	sweeping	9999_5	0	NA	NA	NA	NA	amphipoda	3.64	0.852	NA	nekton	1.383500102
20140800	back	km	lamloch	sweeping	9999_5	0	NA	NA	NA	NA	amphipoda	3.64	0.852	NA	nekton	1.383500102
20140800	back	km	lamloch	sweeping	9999_5	0	NA	NA	NA	NA	amphipoda	3.64	0.852	NA	nekton	1.383500102
20140800	back	km	lamloch	sweeping	9999_5	0	NA	NA	NA	NA	amphipoda	3.64	0.852	NA	nekton	1.383500102
20140800	back	km	lamloch	sweeping	9999_5	0	NA	NA	NA	NA	amphipoda	3.64	0.852	NA	nekton	1.383500102
20140800	back	km	lamloch	sweeping	9999_5	0	NA	NA	NA	NA	amphipoda	3.64	0.852	NA	nekton	1.383500102
20140800	back	km	lamloch	sweeping	9999_5	0	NA	NA	NA	NA	amphipoda	3.64	0.852	NA	nekton	1.383500102
20140800	back	km	lamloch	sweeping	9999_5	0	NA	NA	NA	NA	amphipoda	3.64	0.852	NA	nekton	1.383500102
20140800	back	km	lamloch	sweeping	9999_5	0	NA	NA	NA	NA	amphipoda	3.64	0.852	NA	nekton	1.383500102
20140800	back	km	lamloch	sweeping	9999_5	0	NA	NA	NA	NA	amphipoda	3.64	0.852	NA	nekton	1.383500102
20140800	back	km	lamloch	sweeping	9999_5	0	NA	NA	NA	NA	amphipoda	3.64	0.852	NA	nekton	1.383500102
20140800	back	km	lamloch	sweeping	9999_5	0	NA	NA	NA	NA	amphipoda	3.64	0.852	NA	nekton	1.383500102
20140800	back	km	lamloch	sweeping	9999_5	0	NA	NA	NA	NA	amphipoda	3.64	0.852	NA	nekton	1.383500102
20140800	back	km	lamloch	sweeping	9999_5	0	NA	NA	NA	NA	amphipoda	3.64	0.852	NA	nekton	1.383500102
20140800	back	km	lamloch	sweeping	9999_5	0	NA	NA	NA	NA	amphipoda	3.64	0.852	NA	nekton	1.383500102
20140800	back	km	lamloch	sweeping	9999_5	0	NA	NA	NA	NA	amphipoda	3.64	0.852	NA	nekton	1.383500102
20140800	back	km	lamloch	sweeping	9999_5	0	NA	NA	NA	NA	amphipoda	3.64	0.852	NA	nekton	1.383500102
20140800	back	km	lamloch	sweeping	9999_5	0	NA	NA	NA	NA	amphipoda	3.64	0.852	NA	nekton	1.383500102
20140800	back	km	lamloch	sweeping	9999_5	0	NA	NA	NA	NA	amphipoda	3.64	0.852	NA	nekton	1.383500102
20140800	back	km	lamloch	sweeping	9999_5	0	NA	NA	NA	NA	amphipoda	3.64	0.852	NA	nekton	1.383500102
20140800	back	km	lamloch	sweeping	9999_5	0	NA	NA	NA	NA	amphipoda	3.64	0.852	NA	nekton	1.383500102
20140800	back	km	lamloch	sweeping	9999_5	0	NA	NA	NA	NA	amphipoda	3.64	0.852	NA	nekton	1.383500102
20140800	back	km	lamloch	sweeping	9999_5	0	NA	NA	NA	NA	amphipoda	3.64	0.852	NA	nekton	1.383500102
20140800	back	km	lamloch	sweeping	9999_5	0	NA	NA	NA	NA	amphipoda	3.64	0.852	NA	nekton	1.383500102
20140800	back	km	lamloch	sweeping	9999_5	0	NA	NA	NA	NA	amphipoda	3.64	0.852	NA	nekton	1.383500102
20140800	back	km	lamloch	sweeping	9999_5	0	NA	NA	NA	NA	amphipoda	4.194	1.29	NA	nekton	3.65431911
20140800	back	km	lamloch	sweeping	9999_5	0	NA	NA	NA	NA	amphipoda	4.194	1.29	NA	nekton	3.65431911
20140800	back	km	lamloch	sweeping	9999_5	0	NA	NA	NA	NA	amphipoda	4.194	1.29	NA	nekton	3.65431911
20140800	back	km	lamloch	sweeping	9999_5	0	NA	NA	NA	NA	amphipoda	4.194	1.29	NA	nekton	3.65431911
20140800	back	km	lamloch	sweeping	9999_5	0	NA	NA	NA	NA	amphipoda	4.194	1.29	NA	nekton	3.65431911
20140800	back	km	lamloch	sweeping	9999_5	0	NA	NA	NA	NA	amphipoda	4.194	1.29	NA	nekton	3.65431911
20140800	back	km	lamloch	sweeping	9999_5	0	NA	NA	NA	NA	amphipoda	4.194	1.29	NA	nekton	3.65431911
20140800	back	km	lamloch	sweeping	9999_5	0	NA	NA	NA	NA	amphipoda	4.194	1.29	NA	nekton	3.65431911
20140800	back	km	lamloch	sweeping	9999_5	0	NA	NA	NA	NA	amphipoda	4.194	1.29	NA	nekton	3.65431911
20140800	back	km	lamloch	sweeping	9999_5	0	NA	NA	NA	NA	amphipoda	4.194	1.29	NA	nekton	3.65431911
20140800	back	km	lamloch	sweeping	9999_5	0	NA	NA	NA	NA	amphipoda	4.194	1.29	NA	nekton	3.65431911
20140800	back	km	lamloch	sweeping	9999_5	0	NA	NA	NA	NA	amphipoda	4.194	1.29	NA	nekton	3.65431911
20140800	back	km	lamloch	sweeping	9999_5	0	NA	NA	NA	NA	amphipoda	4.194	1.29	NA	nekton	3.65431911
20140800	back	km	lamloch	sweeping	9999_5	0	NA	NA	NA	NA	amphipoda	4.194	1.29	NA	nekton	3.65431911
20140800	back	km	lamloch	sweeping	9999_5	0	NA	NA	NA	NA	amphipoda	4.194	1.29	NA	nekton	3.65431911
20140800	back	km	lamloch	sweeping	9999_5	0	NA	NA	NA	NA	amphipoda	4.194	1.29	NA	nekton	3.65431911
20140800	back	km	lamloch	sweeping	9999_5	0	NA	NA	NA	NA	amphipoda	4.194	1.29	NA	nekton	3.65431911
20140800	back	km	lamloch	sweeping	9999_5	0	NA	NA	NA	NA	amphipoda	4.194	1.29	NA	nekton	3.65431911
20140800	back	km	lamloch	sweeping	9999_5	0	NA	NA	NA	NA	amphipoda	4.194	1.29	NA	nekton	3.65431911
20140800	back	km	lamloch	sweeping	9999_5	0	NA	NA	NA	NA	amphipoda	4.194	1.29	NA	nekton	3.65431911
20140800	back	km	lamloch	sweeping	9999_5	0	NA	NA	NA	NA	amphipoda	4.194	1.29	NA	nekton	3.65431911
20140800	back	km	lamloch	sweeping	9999_5	0	NA	NA	NA	NA	amphipoda	4.194	1.29	NA	nekton	3.65431911
20140800	back	km	lamloch	sweeping	9999_5	0	NA	NA	NA	NA	amphipoda	4.194	1.29	NA	nekton	3.65431911
20140800	back	km	lamloch	sweeping	9999_5	0	NA	NA	NA	NA	amphipoda	4.194	1.29	NA	nekton	3.65431911
20140800	back	km	lamloch	sweeping	9999_5	0	NA	NA	NA	NA	amphipoda	4.194	1.29	NA	nekton	3.65431911
20140800	back	km	lamloch	sweeping	9999_5	0	NA	NA	NA	NA	amphipoda	4.194	1.29	NA	nekton	3.65431911
20140800	back	km	lamloch	sweeping	9999_5	0	NA	NA	NA	NA	amphipoda	4.194	1.29	NA	nekton	3.65431911
20140800	back	km	lamloch	sweeping	9999_5	0	NA	NA	NA	NA	amphipoda	4.194	1.29	NA	nekton	3.65431911
20140800	back	km	lamloch	sweeping	9999_5	0	NA	NA	NA	NA	amphipoda	4.194	1.29	NA	nekton	3.65431911
20140800	back	km	lamloch	sweeping	9999_5	0	NA	NA	NA	NA	amphipoda	4.194	1.29	NA	nekton	3.65431911
20140800	back	km	lamloch	sweeping	9999_5	0	NA	NA	NA	NA	amphipoda	4.194	1.29	NA	nekton	3.65431911
20140800	back	km	lamloch	sweeping	9999_5	0	NA	NA	NA	NA	amphipoda	4.194	1.29	NA	nekton	3.65431911
20140800	back	km	lamloch	sweeping	9999_5	0	NA	NA	NA	NA	amphipoda	4.194	1.29	NA	nekton	3.65431911
20140800	back	km	lamloch	sweeping	9999_5	0	NA	NA	NA	NA	amphipoda	4.194	1.29	NA	nekton	3.65431911
20140800	back	km	lamloch	sweeping	9999_5	0	NA	NA	NA	NA	amphipoda	4.194	1.29	NA	nekton	3.65431911
20140800	back	km	lamloch	sweeping	9999_5	0	NA	NA	NA	NA	amphipoda	4.194	1.29	NA	nekton	3.65431911
20140800	back	km	lamloch	sweeping	9999_5	0	NA	NA	NA	NA	amphipoda	4.194	1.29	NA	nekton	3.65431911
20140800	back	km	lamloch	sweeping	9999_5	0	NA	NA	NA	NA	amphipoda	4.194	1.29	NA	nekton	3.65431911
20140800	back	km	lamloch	sweeping	9999_5	0	NA	NA	NA	NA	amphipoda	4.194	1.29	NA	nekton	3.65431911
20140800	back	km	lamloch	sweeping	9999_5	0	NA	NA	NA	NA	amphipoda	4.194	1.29	NA	nekton	3.65431911
20140800	back	km	lamloch	sweeping	9999_5	0	NA	NA	NA	NA	amphipoda	4.194	1.29	NA	nekton	3.65431911
20140800	back	km	lamloch	sweeping	9999_5	0	NA	NA	NA	NA	amphipoda	4.194	1.29	NA	nekton	3.65431911
20140800	back	km	lamloch	sweeping	9999_5	0	NA	NA	NA	NA	amphipoda	4.194	1.29	NA	nekton	3.65431911
20140800	back	km	lamloch	sweeping	9999_5	0	NA	NA	NA	NA	amphipoda	4.194	1.29	NA	nekton	3.65431911
20140800	back	km	lamloch	sweeping	9999_5	0	NA	NA	NA	NA	amphipoda	4.194	1.29	NA	nekton	3.65431911
20140800	back	km	lamloch	sweeping	9999_5	0	NA	NA	NA	NA	amphipoda	4.194	1.29	NA	nekton	3.65431911
20140800	back	km	lamloch	sweeping	9999_5	0	NA	NA	NA	NA	amphipoda	4.194	1.29	NA	nekton	3.65431911
20140800	back	km	lamloch	sweeping	9999_5	0	NA	NA	NA	NA	amphipoda	4.194	1.29	NA	nekton	3.65431911
20140800	back	km	lamloch	sweeping	9999_5	0	NA	NA	NA	NA	amphipoda	4.194	1.29	NA	nekton	3.65431911
20140800	back	km	lamloch	sweeping	9999_5	0	NA	NA	NA	NA	amphipoda	4.194	1.29	NA	nekton	3.65431911
20140800	back	km	lamloch	sweeping	9999_5	0	NA	NA	NA	NA	amphipoda	4.194	1.29	NA	nekton	3.65431911
20140800	back	km	lamloch	sweeping	9999_5	0	NA	NA	NA	NA	amphipoda	4.194	1.29	NA	nekton	3.65431911
20140800	back	km	lamloch	sweeping	9999_5	0	NA	NA	NA	NA	amphipoda	4.194	1.29	NA	nekton	3.65431911
20140800	back	km	lamloch	sweeping	9999_5	0	NA	NA	NA	NA	amphipoda	4.194	1.29	NA	nekton	3.65431911
20140800	back	km	lamloch	sweeping	9999_5	0	NA	NA	NA	NA	amphipoda	4.194	1.29	NA	nekton	3.65431911
20140800	back	km	lamloch	sweeping	9999_5	0	NA	NA	NA	NA	amphipoda	4.194	1.29	NA	nekton	3.65431911
20140800	back	km	lamloch	sweeping	9999_5	0	NA	NA	NA	NA	amphipoda	4.194	1.29	NA	nekton	3.65431911
20140800	back	km	lamloch	sweeping	9999_5	0	NA	NA	NA	NA	amphipoda	4.194	1.29	NA	nekton	3.65431911
20140800	back	km	lamloch	sweeping	9999_5	0	NA	NA	NA	NA	amphipoda	4.194	1.29	NA	nekton	3.65431911
20140800	back	km	lamloch	sweeping	9999_5	0	NA	NA	NA	NA	amphipoda	4.194	1.29	NA	nekton	3.65431911
20140800	back	km	lamloch	sweeping	9999_5	0	NA	NA	NA	NA	amphipoda	4.194	1.29	NA	nekton	3.65431911
20140800	back	km	lamloch	sweeping	9999_5	0	NA	NA	NA	NA	amphipoda	4.194	1.29	NA	nekton	3.65431911
20140800	back	km	lamloch	sweeping	9999_5	0	NA	NA	NA	NA	amphipoda	4.194	1.29	NA	nekton	3.65431911
20140800	back	km	lamloch	sweeping	9999_5	0	NA	NA	NA	NA	amphipoda	4.194	1.29	NA	nekton	3.65431911
20140800	back	km	lamloch	sweeping	9999_5	0	NA	NA	NA	NA	amphipoda	4.194	1.29	NA	nekton	3.65431911
20140800	back	km	lamloch	sweeping	9999_5	0	NA	NA	NA	NA	amphipoda	4.194	1.29	NA	nekton	3.65431911
20140800	back	km	lamloch	sweeping	9999_5	0	NA	NA	NA	NA	amphipoda	4.194	1.29	NA	nekton	3.65431911
20140800	back	km	lamloch	sweeping	9999_5	0	NA	NA	NA	NA	amphipoda	4.194	1.29	NA	nekton	3.65431911
20140800	back	km	lamloch	sweeping	9999_5	0	NA	NA	NA	NA	amphipoda	4.194	1.29	NA	nekton	3.65431911
20140800	back	km	lamloch	sweeping	9999_5	0	NA	NA	NA	NA	amphipoda	4.194	1.29	NA	nekton	3.65431911
20140800	back	km	lamloch	sweeping	9999_5	0	NA	NA	NA	NA	amphipoda	4.194	1.29	NA	nekton	3.65431911
20140800	back	km	lamloch	sweeping	9999_5	0	NA	NA	NA	NA	amphipoda	4.194	1.29	NA	nekton	3.65431911
20140800	back	km	lamloch	sweeping	9999_5	0	NA	NA	NA	NA	amphipoda	4.194	1.29	NA	nekton	3.65431911
20140800	back	km	lamloch	sweeping	9999_5	0	NA	NA	NA	NA	amphipoda	4.194	1.29	NA	nekton	3.65431911
20140800	back	km	lamloch	sweeping	9999_5	0	NA	NA	NA	NA	amphipoda	4.194	1.29	NA	nekton	3.65431911
20140800	back	km	lamloch	sweeping	9999_5	0	NA	NA	NA	NA	amphipoda	4.194	1.29	NA	nekton	3.65431911
20140800	back	km	lamloch	sweeping	9999_5	0	NA	NA	NA	NA	amphipoda	4.194	1.29	NA	nekton	3.65431911
20140800	back	km	lamloch	sweeping	9999_5	0	NA	NA	NA	NA	amphipoda	4.194	1.29	NA	nekton	3.65431911
20140800	back	km	lamloch	sweeping	9999_5	0	NA	NA	NA	NA	coleoptera	1.061	0.532	NA	nekton	0.157230672
20140800	back	km	lamloch	sweeping	9999_5	0	NA	NA	NA	NA	coleoptera	4.003	0.892	larvae predator	nekton	1.667684611
20140800	back	km	lamloch	sweeping	9999_5	0	NA	NA	NA	NA	coleoptera	4.003	0.892	larvae predator	nekton	1.667684611
20140800	back	km	lamloch	sweeping	9999_5	0	NA	NA	NA	NA	coleoptera	4.003	0.892	larvae predator	nekton	1.667684611
20140800	back	km	lamloch	sweeping	9999_5	0	NA	NA	NA	NA	coleoptera	4.003	0.892	larvae predator	nekton	1.667684611
20140800	back	km	lamloch	sweeping	9999_5	0	NA	NA	NA	NA	coleoptera	4.003	0.892	larvae predator	nekton	1.667684611
20140800	back	km	lamloch	sweeping	9999_5	0	NA	NA	NA	NA	coleoptera	4.003	0.892	larvae predator	nekton	1.667684611
20140800	back	km	lamloch	sweeping	9999_5	0	NA	NA	NA	NA	coleoptera	4.003	0.892	larvae predator	nekton	1.667684611
20140800	back	km	lamloch	sweeping	9999_5	0	NA	NA	NA	NA	coleoptera	4.003	0.892	larvae predator	nekton	1.667684611
20140800	back	km	lamloch	sweeping	9999_5	0	NA	NA	NA	NA	coleoptera	4.003	0.892	larvae predator	nekton	1.667684611
20140800	back	km	lamloch	sweeping	9999_5	0	NA	NA	NA	NA	coleoptera	4.495	2.146	adult	nekton	10.8389635
20140800	back	km	lamloch	sweeping	9999_5	0	NA	NA	NA	NA	coleoptera	6.987	0.903	larvae dytiscus	nekton	2.983079765
20140800	back	km	lamloch	sweeping	9999_5	0	NA	NA	NA	NA	coleoptera	6.987	0.903	larvae dytiscus	nekton	2.983079765
20140800	back	km	lamloch	sweeping	9999_5	0	NA	NA	NA	NA	coleoptera	6.987	0.903	larvae dytiscus	nekton	2.983079765
20140800	back	km	lamloch	sweeping	9999_5	0	NA	NA	NA	NA	coleoptera	6.987	0.903	larvae dytiscus	nekton	2.983079765
20140800	back	km	lamloch	sweeping	9999_5	0	NA	NA	NA	NA	coleoptera	7.002	1.883	larvae dytiscus	nekton	12.99934197
20140800	back	km	lamloch	sweeping	9999_5	0	NA	NA	NA	NA	coleoptera	7.002	1.883	larvae dytiscus	nekton	12.99934197
20140800	back	km	lamloch	sweeping	9999_5	0	NA	NA	NA	NA	coleoptera	9.962	1.554	larvae dytiscus	nekton	12.59642162
20140800	back	km	lamloch	sweeping	9999_5	0	NA	NA	NA	NA	coleoptera	10.152	1.904	larvae dytiscus	nekton	19.2701067
20140800	back	km	lamloch	sweeping	9999_5	0	NA	NA	NA	NA	coleoptera	10.342	2.254	larvae dytiscus	nekton	27.51129154
20140800	back	km	lamloch	sweeping	9999_5	0	NA	NA	NA	NA	coleoptera	10.488	0.812	elmidae	nekton	3.620790186
20140800	back	km	lamloch	sweeping	9999_5	0	NA	NA	NA	NA	coleoptera	10.532	2.604	larvae dytiscus	nekton	37.39309669
20140800	back	km	lamloch	sweeping	9999_5	0	NA	NA	NA	NA	coleoptera	10.722	2.954	larvae dytiscus	nekton	48.98864273
20140800	back	km	lamloch	sweeping	9999_5	0	NA	NA	NA	NA	coleoptera	10.912	3.304	larvae dytiscus	nekton	62.37105023
20140800	back	km	lamloch	sweeping	9999_5	0	NA	NA	NA	NA	coleoptera	32.644	14.996	NA	nekton	3843.729837
20140800	back	km	lamloch	sweeping	9999_5	0	NA	NA	NA	NA	daphnia	1.69	0.852	NA	nekton	0.642339333
20140800	back	km	lamloch	sweeping	9999_5	0	NA	NA	NA	NA	ephemeroptera	7.425	1.58	nymph	nekton	9.705306477
20140800	back	km	lamloch	sweeping	9999_5	0	NA	NA	NA	NA	heteroptera	2.274	1.126	NA	nekton	1.509613822
20140800	back	km	lamloch	sweeping	9999_5	0	NA	NA	NA	NA	heteroptera	2.274	1.126	NA	nekton	1.509613822
20140800	back	km	lamloch	sweeping	9999_5	0	NA	NA	NA	NA	heteroptera	2.274	1.126	NA	nekton	1.509613822
20140800	back	km	lamloch	sweeping	9999_5	0	NA	NA	NA	NA	heteroptera	2.274	1.126	NA	nekton	1.509613822
20140800	back	km	lamloch	sweeping	9999_5	0	NA	NA	NA	NA	heteroptera	2.274	1.126	NA	nekton	1.509613822
20140800	back	km	lamloch	sweeping	9999_5	0	NA	NA	NA	NA	heteroptera	2.274	1.126	NA	nekton	1.509613822
20140800	back	km	lamloch	sweeping	9999_5	0	NA	NA	NA	NA	heteroptera	2.274	1.126	NA	nekton	1.509613822
20140800	back	km	lamloch	sweeping	9999_5	0	NA	NA	NA	NA	heteroptera	2.274	1.126	NA	nekton	1.509613822
20140800	back	km	lamloch	sweeping	9999_5	0	NA	NA	NA	NA	heteroptera	2.274	1.126	NA	nekton	1.509613822
20140800	back	km	lamloch	sweeping	9999_5	0	NA	NA	NA	NA	heteroptera	2.274	1.126	NA	nekton	1.509613822
20140800	back	km	lamloch	sweeping	9999_5	0	NA	NA	NA	NA	heteroptera	2.274	1.126	NA	nekton	1.509613822
20140800	back	km	lamloch	sweeping	9999_5	0	NA	NA	NA	NA	heteroptera	2.274	1.126	NA	nekton	1.509613822
20140800	back	km	lamloch	sweeping	9999_5	0	NA	NA	NA	NA	heteroptera	2.274	1.126	NA	nekton	1.509613822
20140800	back	km	lamloch	sweeping	9999_5	0	NA	NA	NA	NA	heteroptera	2.274	1.126	NA	nekton	1.509613822
20140800	back	km	lamloch	sweeping	9999_5	0	NA	NA	NA	NA	heteroptera	2.274	1.126	NA	nekton	1.509613822
20140800	back	km	lamloch	sweeping	9999_5	0	NA	NA	NA	NA	heteroptera	2.274	1.126	NA	nekton	1.509613822
20140800	back	km	lamloch	sweeping	9999_5	0	NA	NA	NA	NA	heteroptera	2.274	1.126	NA	nekton	1.509613822
20140800	back	km	lamloch	sweeping	9999_5	0	NA	NA	NA	NA	heteroptera	2.274	1.126	NA	nekton	1.509613822
20140800	back	km	lamloch	sweeping	9999_5	0	NA	NA	NA	NA	heteroptera	2.274	1.126	NA	nekton	1.509613822
20140800	back	km	lamloch	sweeping	9999_5	0	NA	NA	NA	NA	heteroptera	2.274	1.126	NA	nekton	1.509613822
20140800	back	km	lamloch	sweeping	9999_5	0	NA	NA	NA	NA	heteroptera	2.274	1.126	NA	nekton	1.509613822
20140800	back	km	lamloch	sweeping	9999_5	0	NA	NA	NA	NA	heteroptera	2.274	1.126	NA	nekton	1.509613822
20140800	back	km	lamloch	sweeping	9999_5	0	NA	NA	NA	NA	heteroptera	2.274	1.126	NA	nekton	1.509613822
20140800	back	km	lamloch	sweeping	9999_5	0	NA	NA	NA	NA	heteroptera	2.274	1.126	NA	nekton	1.509613822
20140800	back	km	lamloch	sweeping	9999_5	0	NA	NA	NA	NA	heteroptera	2.274	1.126	NA	nekton	1.509613822
20140800	back	km	lamloch	sweeping	9999_5	0	NA	NA	NA	NA	heteroptera	2.274	1.126	NA	nekton	1.509613822
20140800	back	km	lamloch	sweeping	9999_5	0	NA	NA	NA	NA	heteroptera	2.274	1.126	NA	nekton	1.509613822
20140800	back	km	lamloch	sweeping	9999_5	0	NA	NA	NA	NA	heteroptera	2.274	1.126	NA	nekton	1.509613822
20140800	back	km	lamloch	sweeping	9999_5	0	NA	NA	NA	NA	heteroptera	2.274	1.126	NA	nekton	1.509613822
20140800	back	km	lamloch	sweeping	9999_5	0	NA	NA	NA	NA	heteroptera	2.274	1.126	NA	nekton	1.509613822
20140800	back	km	lamloch	sweeping	9999_5	0	NA	NA	NA	NA	heteroptera	2.274	1.126	NA	nekton	1.509613822
20140800	back	km	lamloch	sweeping	9999_5	0	NA	NA	NA	NA	heteroptera	2.274	1.126	NA	nekton	1.509613822
20140800	back	km	lamloch	sweeping	9999_5	0	NA	NA	NA	NA	heteroptera	2.274	1.126	NA	nekton	1.509613822
20140800	back	km	lamloch	sweeping	9999_5	0	NA	NA	NA	NA	heteroptera	2.274	1.126	NA	nekton	1.509613822
20140800	back	km	lamloch	sweeping	9999_5	0	NA	NA	NA	NA	heteroptera	2.274	1.126	NA	nekton	1.509613822
20140800	back	km	lamloch	sweeping	9999_5	0	NA	NA	NA	NA	heteroptera	2.274	1.126	NA	nekton	1.509613822
20140800	back	km	lamloch	sweeping	9999_5	0	NA	NA	NA	NA	heteroptera	2.274	1.126	NA	nekton	1.509613822
20140800	back	km	lamloch	sweeping	9999_5	0	NA	NA	NA	NA	heteroptera	2.274	1.126	NA	nekton	1.509613822
20140800	back	km	lamloch	sweeping	9999_5	0	NA	NA	NA	NA	heteroptera	2.274	1.126	NA	nekton	1.509613822
20140800	back	km	lamloch	sweeping	9999_5	0	NA	NA	NA	NA	heteroptera	2.274	1.126	NA	nekton	1.509613822
20140800	back	km	lamloch	sweeping	9999_5	0	NA	NA	NA	NA	heteroptera	2.274	1.126	NA	nekton	1.509613822
20140800	back	km	lamloch	sweeping	9999_5	0	NA	NA	NA	NA	heteroptera	2.274	1.126	NA	nekton	1.509613822
20140800	back	km	lamloch	sweeping	9999_5	0	NA	NA	NA	NA	heteroptera	2.274	1.126	NA	nekton	1.509613822
20140800	back	km	lamloch	sweeping	9999_5	0	NA	NA	NA	NA	heteroptera	2.274	1.126	NA	nekton	1.509613822
20140800	back	km	lamloch	sweeping	9999_5	0	NA	NA	NA	NA	heteroptera	2.274	1.126	NA	nekton	1.509613822
20140800	back	km	lamloch	sweeping	9999_5	0	NA	NA	NA	NA	heteroptera	4.408	1.651	NA	nekton	6.291212499
20140800	back	km	lamloch	sweeping	9999_5	0	NA	NA	NA	NA	heteroptera	4.408	1.651	NA	nekton	6.291212499
20140800	back	km	lamloch	sweeping	9999_5	0	NA	NA	NA	NA	heteroptera	4.408	1.651	NA	nekton	6.291212499
20140800	back	km	lamloch	sweeping	9999_5	0	NA	NA	NA	NA	heteroptera	4.408	1.651	NA	nekton	6.291212499
20140800	back	km	lamloch	sweeping	9999_5	0	NA	NA	NA	NA	heteroptera	4.408	1.651	NA	nekton	6.291212499
20140800	back	km	lamloch	sweeping	9999_5	0	NA	NA	NA	NA	heteroptera	4.408	1.651	NA	nekton	6.291212499
20140800	back	km	lamloch	sweeping	9999_5	0	NA	NA	NA	NA	heteroptera	4.408	1.651	NA	nekton	6.291212499
20140800	back	km	lamloch	sweeping	9999_5	0	NA	NA	NA	NA	heteroptera	4.408	1.651	NA	nekton	6.291212499
20140800	back	km	lamloch	sweeping	9999_5	0	NA	NA	NA	NA	heteroptera	4.408	1.651	NA	nekton	6.291212499
20140800	back	km	lamloch	sweeping	9999_5	0	NA	NA	NA	NA	heteroptera	4.408	1.651	NA	nekton	6.291212499
20140800	back	km	lamloch	sweeping	9999_5	0	NA	NA	NA	NA	heteroptera	4.408	1.651	NA	nekton	6.291212499
20140800	back	km	lamloch	sweeping	9999_5	0	NA	NA	NA	NA	heteroptera	5.663	2.091	corixidae	nekton	12.9644247
20140800	back	km	lamloch	sweeping	9999_5	0	NA	NA	NA	NA	heteroptera	5.663	2.091	NA	nekton	12.9644247
20140800	back	km	lamloch	sweeping	9999_5	0	NA	NA	NA	NA	heteroptera	5.663	2.091	NA	nekton	12.9644247
20140800	back	km	lamloch	sweeping	9999_5	0	NA	NA	NA	NA	heteroptera	6.567	2.396	NA	nekton	19.73964173
20140800	back	km	lamloch	sweeping	9999_5	0	NA	NA	NA	NA	heteroptera	6.567	2.396	NA	nekton	19.73964173
20140800	back	km	lamloch	sweeping	9999_5	0	NA	NA	NA	NA	heteroptera	6.567	2.396	NA	nekton	19.73964173
20140800	back	km	lamloch	sweeping	9999_5	0	NA	NA	NA	NA	heteroptera	6.567	2.396	NA	nekton	19.73964173
20140800	back	km	lamloch	sweeping	9999_5	0	NA	NA	NA	NA	heteroptera	6.567	2.396	NA	nekton	19.73964173
20140800	back	km	lamloch	sweeping	9999_5	0	NA	NA	NA	NA	heteroptera	6.567	2.396	NA	nekton	19.73964173
20140800	back	km	lamloch	sweeping	9999_5	0	NA	NA	NA	NA	heteroptera	6.567	2.396	NA	nekton	19.73964173
20140800	back	km	lamloch	sweeping	9999_5	0	NA	NA	NA	NA	heteroptera	6.567	2.396	NA	nekton	19.73964173
20140800	back	km	lamloch	sweeping	9999_5	0	NA	NA	NA	NA	heteroptera	6.567	2.396	NA	nekton	19.73964173
20140800	back	km	lamloch	sweeping	9999_5	0	NA	NA	NA	NA	heteroptera	6.567	2.396	NA	nekton	19.73964173
20140800	back	km	lamloch	sweeping	9999_5	0	NA	NA	NA	NA	heteroptera	6.567	2.396	NA	nekton	19.73964173
20140800	back	km	lamloch	sweeping	9999_5	0	NA	NA	NA	NA	heteroptera	6.567	2.396	NA	nekton	19.73964173
20140800	back	km	lamloch	sweeping	9999_5	0	NA	NA	NA	NA	nematocera	4.112	0.447	chironomidae	nekton	0.430196403
20140800	back	km	lamloch	sweeping	9999_5	0	NA	NA	NA	NA	nematocera	4.112	0.447	chironomidae	nekton	0.430196403
20140800	back	km	koffiklip	sweeping	9999_4	0	NA	NA	NA	NA	acari	1.152	0.716	red mite	nekton	0.309226814
20140800	back	km	koffiklip	sweeping	9999_4	0	NA	NA	NA	NA	acari	1.152	0.716	red mite	nekton	0.309226814
20140800	back	km	koffiklip	sweeping	9999_4	0	NA	NA	NA	NA	acari	1.545	1.321	red mite	nekton	1.411668556
20140800	back	km	koffiklip	sweeping	9999_4	0	NA	NA	NA	NA	acari	1.545	1.321	red mite	nekton	1.411668556
20140800	back	km	koffiklip	sweeping	9999_4	0	NA	NA	NA	NA	acari	1.545	1.321	red mite	nekton	1.411668556
20140800	back	km	koffiklip	sweeping	9999_4	0	NA	NA	NA	NA	acari	1.545	1.321	red mite	nekton	1.411668556
20140800	back	km	koffiklip	sweeping	9999_4	0	NA	NA	NA	NA	acari	1.545	1.321	red mite	nekton	1.411668556
20140800	back	km	koffiklip	sweeping	9999_4	0	NA	NA	NA	NA	acari	1.545	1.321	red mite	nekton	1.411668556
20140800	back	km	koffiklip	sweeping	9999_4	0	NA	NA	NA	NA	acari	2.507	1.832	red mite	nekton	4.405588146
20140800	back	km	koffiklip	sweeping	9999_4	0	NA	NA	NA	NA	acari	2.507	1.832	red mite	nekton	4.405588146
20140800	back	km	koffiklip	bucket	9999_4	0	NA	NA	NA	NA	xenopus tadpole	11.693	3.399	xenopus tadpole	zooplankton	70.73378551
20140800	back	km	koffiklip	bucket	9999_4	0	NA	NA	NA	NA	xenopus tadpole	12.693	2.276	tadpole 1	zooplankton	34.42765306
20140800	back	km	koffiklip	sweeping	9999_4	0	NA	NA	NA	NA	xenopus tadpole	11.141	3.031	tadpole 1	nekton	53.59134654
20140800	back	km	koffiklip	sweeping	9999_4	0	NA	NA	NA	NA	xenopus tadpole	11.141	3.031	tadpole 1	nekton	53.59134654
20140800	back	km	koffiklip	sweeping	9999_4	0	NA	NA	NA	NA	xenopus tadpole	11.141	3.031	tadpole 1	nekton	53.59134654
20140800	back	km	koffiklip	sweeping	9999_4	0	NA	NA	NA	NA	xenopus tadpole	11.141	3.031	tadpole 1	nekton	53.59134654
20140800	back	km	koffiklip	sweeping	9999_4	0	NA	NA	NA	NA	xenopus tadpole	11.141	3.031	tadpole 1	nekton	53.59134654
20140800	back	km	koffiklip	sweeping	9999_4	0	NA	NA	NA	NA	xenopus tadpole	11.141	3.031	tadpole 1	nekton	53.59134654
20140800	back	km	koffiklip	sweeping	9999_4	0	NA	NA	NA	NA	xenopus tadpole	11.141	3.031	tadpole 1	nekton	53.59134654
20140800	back	km	koffiklip	sweeping	9999_4	0	NA	NA	NA	NA	xenopus tadpole	11.141	3.031	tadpole 1	nekton	53.59134654
20140800	back	km	koffiklip	sweeping	9999_4	0	NA	NA	NA	NA	xenopus tadpole	11.141	3.031	tadpole 1	nekton	53.59134654
20140800	back	km	koffiklip	sweeping	9999_4	0	NA	NA	NA	NA	xenopus tadpole	11.141	3.031	tadpole 1	nekton	53.59134654
20140800	back	km	koffiklip	sweeping	9999_4	0	NA	NA	NA	NA	xenopus tadpole	11.141	3.031	tadpole 1	nekton	53.59134654
20140800	back	km	koffiklip	sweeping	9999_4	0	NA	NA	NA	NA	xenopus tadpole	11.141	3.031	tadpole 1	nekton	53.59134654
20140800	back	km	koffiklip	sweeping	9999_4	0	NA	NA	NA	NA	xenopus tadpole	11.141	3.031	tadpole 1	nekton	53.59134654
20140800	back	km	koffiklip	sweeping	9999_4	0	NA	NA	NA	NA	xenopus tadpole	11.141	3.031	tadpole 1	nekton	53.59134654
20140800	back	km	koffiklip	sweeping	9999_4	0	NA	NA	NA	NA	xenopus tadpole	11.141	3.031	tadpole 1	nekton	53.59134654
20140800	back	km	koffiklip	sweeping	9999_4	0	NA	NA	NA	NA	xenopus tadpole	11.141	3.031	tadpole 1	nekton	53.59134654
20140800	back	km	koffiklip	sweeping	9999_4	0	NA	NA	NA	NA	xenopus tadpole	11.141	3.031	tadpole 1	nekton	53.59134654
20140800	back	km	koffiklip	sweeping	9999_4	0	NA	NA	NA	NA	xenopus tadpole	11.141	3.031	tadpole 1	nekton	53.59134654
20140800	back	km	koffiklip	sweeping	9999_4	0	NA	NA	NA	NA	xenopus tadpole	11.141	3.031	tadpole 1	nekton	53.59134654
20140800	back	km	koffiklip	sweeping	9999_4	0	NA	NA	NA	NA	xenopus tadpole	11.141	3.031	tadpole 1	nekton	53.59134654
20140800	back	km	koffiklip	sweeping	9999_4	0	NA	NA	NA	NA	xenopus tadpole	11.141	3.031	tadpole 1	nekton	53.59134654
20140800	back	km	koffiklip	sweeping	9999_4	0	NA	NA	NA	NA	xenopus tadpole	11.141	3.031	tadpole 1	nekton	53.59134654
20140800	back	km	koffiklip	sweeping	9999_4	0	NA	NA	NA	NA	xenopus tadpole	11.141	3.031	tadpole 1	nekton	53.59134654
20140800	back	km	koffiklip	sweeping	9999_4	0	NA	NA	NA	NA	xenopus tadpole	11.141	3.031	tadpole 1	nekton	53.59134654
20140800	back	km	koffiklip	sweeping	9999_4	0	NA	NA	NA	NA	xenopus tadpole	11.141	3.031	tadpole 1	nekton	53.59134654
20140800	back	km	koffiklip	sweeping	9999_4	0	NA	NA	NA	NA	xenopus tadpole	11.141	3.031	tadpole 1	nekton	53.59134654
20140800	back	km	koffiklip	sweeping	9999_4	0	NA	NA	NA	NA	xenopus tadpole	11.141	3.031	tadpole 1	nekton	53.59134654
20140800	back	km	koffiklip	sweeping	9999_4	0	NA	NA	NA	NA	xenopus tadpole	11.141	3.031	tadpole 1	nekton	53.59134654
20140800	back	km	koffiklip	sweeping	9999_4	0	NA	NA	NA	NA	xenopus tadpole	11.141	3.031	tadpole 1	nekton	53.59134654
20140800	back	km	koffiklip	sweeping	9999_4	0	NA	NA	NA	NA	xenopus tadpole	11.141	3.031	tadpole 1	nekton	53.59134654
20140800	back	km	koffiklip	sweeping	9999_4	0	NA	NA	NA	NA	xenopus tadpole	11.141	3.031	tadpole 1	nekton	53.59134654
20140800	back	km	koffiklip	sweeping	9999_4	0	NA	NA	NA	NA	xenopus tadpole	11.141	3.031	tadpole 1	nekton	53.59134654
20140800	back	km	koffiklip	sweeping	9999_4	0	NA	NA	NA	NA	xenopus tadpole	11.141	3.031	tadpole 1	nekton	53.59134654
20140800	back	km	koffiklip	sweeping	9999_4	0	NA	NA	NA	NA	xenopus tadpole	11.141	3.031	tadpole 1	nekton	53.59134654
20140800	back	km	koffiklip	sweeping	9999_4	0	NA	NA	NA	NA	xenopus tadpole	11.141	3.031	tadpole 1	nekton	53.59134654
20140800	back	km	koffiklip	sweeping	9999_4	0	NA	NA	NA	NA	xenopus tadpole	11.141	3.031	tadpole 1	nekton	53.59134654
20140800	back	km	koffiklip	sweeping	9999_4	0	NA	NA	NA	NA	xenopus tadpole	11.141	3.031	tadpole 1	nekton	53.59134654
20140800	back	km	koffiklip	sweeping	9999_4	0	NA	NA	NA	NA	xenopus tadpole	11.141	3.031	tadpole 1	nekton	53.59134654
20140800	back	km	koffiklip	sweeping	9999_4	0	NA	NA	NA	NA	xenopus tadpole	11.141	3.031	tadpole 1	nekton	53.59134654
20140800	back	km	koffiklip	sweeping	9999_4	0	NA	NA	NA	NA	xenopus tadpole	11.141	3.031	tadpole 1	nekton	53.59134654
20140800	back	km	koffiklip	sweeping	9999_4	0	NA	NA	NA	NA	xenopus tadpole	11.141	3.031	tadpole 1	nekton	53.59134654
20140800	back	km	koffiklip	sweeping	9999_4	0	NA	NA	NA	NA	xenopus tadpole	11.141	3.031	tadpole 1	nekton	53.59134654
20140800	back	km	koffiklip	sweeping	9999_4	0	NA	NA	NA	NA	xenopus tadpole	11.141	3.031	tadpole 1	nekton	53.59134654
20140800	back	km	koffiklip	sweeping	9999_4	0	NA	NA	NA	NA	xenopus tadpole	11.141	3.031	tadpole 1	nekton	53.59134654
20140800	back	km	koffiklip	sweeping	9999_4	0	NA	NA	NA	NA	xenopus tadpole	11.141	3.031	tadpole 1	nekton	53.59134654
20140800	back	km	koffiklip	sweeping	9999_4	0	NA	NA	NA	NA	xenopus tadpole	11.141	3.031	tadpole 1	nekton	53.59134654
20140800	back	km	koffiklip	sweeping	9999_4	0	NA	NA	NA	NA	xenopus tadpole	11.141	3.031	tadpole 1	nekton	53.59134654
20140800	back	km	koffiklip	sweeping	9999_4	0	NA	NA	NA	NA	xenopus tadpole	11.141	3.031	tadpole 1	nekton	53.59134654
20140800	back	km	koffiklip	sweeping	9999_4	0	NA	NA	NA	NA	xenopus tadpole	11.141	3.031	tadpole 1	nekton	53.59134654
20140800	back	km	koffiklip	sweeping	9999_4	0	NA	NA	NA	NA	xenopus tadpole	11.141	3.031	tadpole 1	nekton	53.59134654
20140800	back	km	koffiklip	sweeping	9999_4	0	NA	NA	NA	NA	xenopus tadpole	11.141	3.031	tadpole 1	nekton	53.59134654
20140800	back	km	koffiklip	sweeping	9999_4	0	NA	NA	NA	NA	xenopus tadpole	11.141	3.031	tadpole 1	nekton	53.59134654
20140800	back	km	koffiklip	sweeping	9999_4	0	NA	NA	NA	NA	xenopus tadpole	11.141	3.031	tadpole 1	nekton	53.59134654
20140800	back	km	koffiklip	sweeping	9999_4	0	NA	NA	NA	NA	xenopus tadpole	11.141	3.031	tadpole 1	nekton	53.59134654
20140800	back	km	koffiklip	sweeping	9999_4	0	NA	NA	NA	NA	xenopus tadpole	11.141	3.031	tadpole 1	nekton	53.59134654
20140800	back	km	koffiklip	sweeping	9999_4	0	NA	NA	NA	NA	xenopus tadpole	11.141	3.031	tadpole 1	nekton	53.59134654
20140800	back	km	koffiklip	sweeping	9999_4	0	NA	NA	NA	NA	xenopus tadpole	11.141	3.031	tadpole 1	nekton	53.59134654
20140800	back	km	koffiklip	sweeping	9999_4	0	NA	NA	NA	NA	xenopus tadpole	11.141	3.031	tadpole 1	nekton	53.59134654
20140800	back	km	koffiklip	sweeping	9999_4	0	NA	NA	NA	NA	xenopus tadpole	11.141	3.031	tadpole 1	nekton	53.59134654
20140800	back	km	koffiklip	sweeping	9999_4	0	NA	NA	NA	NA	xenopus tadpole	11.141	3.031	tadpole 1	nekton	53.59134654
20140800	back	km	koffiklip	sweeping	9999_4	0	NA	NA	NA	NA	xenopus tadpole	11.141	3.031	tadpole 1	nekton	53.59134654
20140800	back	km	koffiklip	sweeping	9999_4	0	NA	NA	NA	NA	xenopus tadpole	11.141	3.031	tadpole 1	nekton	53.59134654
20140800	back	km	koffiklip	sweeping	9999_4	0	NA	NA	NA	NA	xenopus tadpole	11.141	3.031	tadpole 1	nekton	53.59134654
20140800	back	km	koffiklip	sweeping	9999_4	0	NA	NA	NA	NA	xenopus tadpole	11.141	3.031	tadpole 1	nekton	53.59134654
20140800	back	km	koffiklip	sweeping	9999_4	0	NA	NA	NA	NA	xenopus tadpole	11.141	3.031	tadpole 1	nekton	53.59134654
20140800	back	km	koffiklip	sweeping	9999_4	0	NA	NA	NA	NA	xenopus tadpole	11.141	3.031	tadpole 1	nekton	53.59134654
20140800	back	km	koffiklip	sweeping	9999_4	0	NA	NA	NA	NA	xenopus tadpole	11.141	3.031	tadpole 1	nekton	53.59134654
20140800	back	km	koffiklip	sweeping	9999_4	0	NA	NA	NA	NA	xenopus tadpole	11.141	3.031	tadpole 1	nekton	53.59134654
20140800	back	km	koffiklip	sweeping	9999_4	0	NA	NA	NA	NA	xenopus tadpole	11.141	3.031	tadpole 1	nekton	53.59134654
20140800	back	km	koffiklip	sweeping	9999_4	0	NA	NA	NA	NA	xenopus tadpole	11.141	3.031	tadpole 1	nekton	53.59134654
20140800	back	km	koffiklip	sweeping	9999_4	0	NA	NA	NA	NA	xenopus tadpole	11.141	3.031	tadpole 1	nekton	53.59134654
20140800	back	km	koffiklip	sweeping	9999_4	0	NA	NA	NA	NA	xenopus tadpole	11.141	3.031	tadpole 1	nekton	53.59134654
20140800	back	km	koffiklip	sweeping	9999_4	0	NA	NA	NA	NA	xenopus tadpole	11.141	3.031	tadpole 1	nekton	53.59134654
20140800	back	km	koffiklip	sweeping	9999_4	0	NA	NA	NA	NA	xenopus tadpole	11.141	3.031	tadpole 1	nekton	53.59134654
20140800	back	km	koffiklip	sweeping	9999_4	0	NA	NA	NA	NA	xenopus tadpole	11.141	3.031	tadpole 1	nekton	53.59134654
20140800	back	km	koffiklip	sweeping	9999_4	0	NA	NA	NA	NA	xenopus tadpole	11.141	3.031	tadpole 1	nekton	53.59134654
20140800	back	km	koffiklip	sweeping	9999_4	0	NA	NA	NA	NA	xenopus tadpole	11.141	3.031	tadpole 1	nekton	53.59134654
20140800	back	km	koffiklip	sweeping	9999_4	0	NA	NA	NA	NA	xenopus tadpole	11.141	3.031	tadpole 1	nekton	53.59134654
20140800	back	km	koffiklip	sweeping	9999_4	0	NA	NA	NA	NA	xenopus tadpole	11.141	3.031	tadpole 1	nekton	53.59134654
20140800	back	km	koffiklip	sweeping	9999_4	0	NA	NA	NA	NA	xenopus tadpole	11.141	3.031	tadpole 1	nekton	53.59134654
20140800	back	km	koffiklip	sweeping	9999_4	0	NA	NA	NA	NA	xenopus tadpole	11.141	3.031	tadpole 1	nekton	53.59134654
20140800	back	km	koffiklip	sweeping	9999_4	0	NA	NA	NA	NA	xenopus tadpole	11.141	3.031	tadpole 1	nekton	53.59134654
20140800	back	km	koffiklip	sweeping	9999_4	0	NA	NA	NA	NA	xenopus tadpole	11.141	3.031	tadpole 1	nekton	53.59134654
20140800	back	km	koffiklip	sweeping	9999_4	0	NA	NA	NA	NA	xenopus tadpole	11.141	3.031	tadpole 1	nekton	53.59134654
20140800	back	km	koffiklip	sweeping	9999_4	0	NA	NA	NA	NA	xenopus tadpole	11.141	3.031	tadpole 1	nekton	53.59134654
20140800	back	km	koffiklip	sweeping	9999_4	0	NA	NA	NA	NA	xenopus tadpole	11.141	3.031	tadpole 1	nekton	53.59134654
20140800	back	km	koffiklip	sweeping	9999_4	0	NA	NA	NA	NA	xenopus tadpole	11.141	3.031	tadpole 1	nekton	53.59134654
20140800	back	km	koffiklip	sweeping	9999_4	0	NA	NA	NA	NA	xenopus tadpole	11.141	3.031	tadpole 1	nekton	53.59134654
20140800	back	km	koffiklip	sweeping	9999_4	0	NA	NA	NA	NA	xenopus tadpole	11.141	3.031	tadpole 1	nekton	53.59134654
20140800	back	km	koffiklip	sweeping	9999_4	0	NA	NA	NA	NA	xenopus tadpole	11.141	3.031	tadpole 1	nekton	53.59134654
20140800	back	km	koffiklip	sweeping	9999_4	0	NA	NA	NA	NA	xenopus tadpole	11.141	3.031	tadpole 1	nekton	53.59134654
20140800	back	km	koffiklip	sweeping	9999_4	0	NA	NA	NA	NA	xenopus tadpole	11.141	3.031	tadpole 1	nekton	53.59134654
20140800	back	km	koffiklip	sweeping	9999_4	0	NA	NA	NA	NA	xenopus tadpole	11.141	3.031	tadpole 1	nekton	53.59134654
20140800	back	km	koffiklip	sweeping	9999_4	0	NA	NA	NA	NA	xenopus tadpole	11.141	3.031	tadpole 1	nekton	53.59134654
20140800	back	km	koffiklip	sweeping	9999_4	0	NA	NA	NA	NA	xenopus tadpole	11.141	3.031	tadpole 1	nekton	53.59134654
20140800	back	km	koffiklip	sweeping	9999_4	0	NA	NA	NA	NA	xenopus tadpole	11.141	3.031	tadpole 1	nekton	53.59134654
20140800	back	km	koffiklip	sweeping	9999_4	0	NA	NA	NA	NA	xenopus tadpole	11.141	3.031	tadpole 1	nekton	53.59134654
20140800	back	km	koffiklip	sweeping	9999_4	0	NA	NA	NA	NA	xenopus tadpole	11.141	3.031	tadpole 1	nekton	53.59134654
20140800	back	km	koffiklip	sweeping	9999_4	0	NA	NA	NA	NA	xenopus tadpole	11.141	3.031	tadpole 1	nekton	53.59134654
20140800	back	km	koffiklip	sweeping	9999_4	0	NA	NA	NA	NA	xenopus tadpole	11.141	3.031	tadpole 1	nekton	53.59134654
20140800	back	km	koffiklip	sweeping	9999_4	0	NA	NA	NA	NA	xenopus tadpole	11.141	3.031	tadpole 1	nekton	53.59134654
20140800	back	km	koffiklip	sweeping	9999_4	0	NA	NA	NA	NA	xenopus tadpole	11.141	3.031	tadpole 1	nekton	53.59134654
20140800	back	km	koffiklip	sweeping	9999_4	0	NA	NA	NA	NA	xenopus tadpole	11.141	3.031	tadpole 1	nekton	53.59134654
20140800	back	km	koffiklip	sweeping	9999_4	0	NA	NA	NA	NA	xenopus tadpole	11.141	3.031	tadpole 1	nekton	53.59134654
20140800	back	km	koffiklip	sweeping	9999_4	0	NA	NA	NA	NA	xenopus tadpole	11.141	3.031	tadpole 1	nekton	53.59134654
20140800	back	km	koffiklip	sweeping	9999_4	0	NA	NA	NA	NA	xenopus tadpole	11.141	3.031	tadpole 1	nekton	53.59134654
20140800	back	km	koffiklip	sweeping	9999_4	0	NA	NA	NA	NA	xenopus tadpole	11.141	3.031	tadpole 1	nekton	53.59134654
20140800	back	km	koffiklip	sweeping	9999_4	0	NA	NA	NA	NA	xenopus tadpole	11.141	3.031	tadpole 1	nekton	53.59134654
20140800	back	km	koffiklip	sweeping	9999_4	0	NA	NA	NA	NA	xenopus tadpole	11.141	3.031	tadpole 1	nekton	53.59134654
20140800	back	km	koffiklip	sweeping	9999_4	0	NA	NA	NA	NA	xenopus tadpole	11.141	3.031	tadpole 1	nekton	53.59134654
20140800	back	km	koffiklip	sweeping	9999_4	0	NA	NA	NA	NA	xenopus tadpole	11.141	3.031	tadpole 1	nekton	53.59134654
20140800	back	km	koffiklip	sweeping	9999_4	0	NA	NA	NA	NA	xenopus tadpole	11.141	3.031	tadpole 1	nekton	53.59134654
20140800	back	km	koffiklip	sweeping	9999_4	0	NA	NA	NA	NA	xenopus tadpole	11.141	3.031	tadpole 1	nekton	53.59134654
20140800	back	km	koffiklip	sweeping	9999_4	0	NA	NA	NA	NA	xenopus tadpole	11.141	3.031	tadpole 1	nekton	53.59134654
20140800	back	km	koffiklip	sweeping	9999_4	0	NA	NA	NA	NA	xenopus tadpole	11.141	3.031	tadpole 1	nekton	53.59134654
20140800	back	km	koffiklip	sweeping	9999_4	0	NA	NA	NA	NA	xenopus tadpole	11.141	3.031	tadpole 1	nekton	53.59134654
20140800	back	km	koffiklip	sweeping	9999_4	0	NA	NA	NA	NA	xenopus tadpole	11.141	3.031	tadpole 1	nekton	53.59134654
20140800	back	km	koffiklip	sweeping	9999_4	0	NA	NA	NA	NA	xenopus tadpole	11.141	3.031	tadpole 1	nekton	53.59134654
20140800	back	km	koffiklip	sweeping	9999_4	0	NA	NA	NA	NA	xenopus tadpole	11.141	3.031	tadpole 1	nekton	53.59134654
20140800	back	km	koffiklip	sweeping	9999_4	0	NA	NA	NA	NA	xenopus tadpole	11.141	3.031	tadpole 1	nekton	53.59134654
20140800	back	km	koffiklip	sweeping	9999_4	0	NA	NA	NA	NA	xenopus tadpole	11.141	3.031	tadpole 1	nekton	53.59134654
20140800	back	km	koffiklip	sweeping	9999_4	0	NA	NA	NA	NA	xenopus tadpole	11.141	3.031	tadpole 1	nekton	53.59134654
20140800	back	km	koffiklip	sweeping	9999_4	0	NA	NA	NA	NA	xenopus tadpole	11.141	3.031	tadpole 1	nekton	53.59134654
20140800	back	km	koffiklip	sweeping	9999_4	0	NA	NA	NA	NA	xenopus tadpole	11.141	3.031	tadpole 1	nekton	53.59134654
20140800	back	km	koffiklip	sweeping	9999_4	0	NA	NA	NA	NA	xenopus tadpole	11.141	3.031	tadpole 1	nekton	53.59134654
20140800	back	km	koffiklip	sweeping	9999_4	0	NA	NA	NA	NA	xenopus tadpole	11.141	3.031	tadpole 1	nekton	53.59134654
20140800	back	km	koffiklip	sweeping	9999_4	0	NA	NA	NA	NA	xenopus tadpole	11.141	3.031	tadpole 1	nekton	53.59134654
20140800	back	km	koffiklip	sweeping	9999_4	0	NA	NA	NA	NA	xenopus tadpole	11.141	3.031	tadpole 1	nekton	53.59134654
20140800	back	km	koffiklip	sweeping	9999_4	0	NA	NA	NA	NA	xenopus tadpole	11.141	3.031	tadpole 1	nekton	53.59134654
20140800	back	km	koffiklip	sweeping	9999_4	0	NA	NA	NA	NA	xenopus tadpole	11.141	3.031	tadpole 1	nekton	53.59134654
20140800	back	km	koffiklip	sweeping	9999_4	0	NA	NA	NA	NA	xenopus tadpole	11.141	3.031	tadpole 1	nekton	53.59134654
20140800	back	km	koffiklip	sweeping	9999_4	0	NA	NA	NA	NA	xenopus tadpole	11.141	3.031	tadpole 1	nekton	53.59134654
20140800	back	km	koffiklip	sweeping	9999_4	0	NA	NA	NA	NA	xenopus tadpole	11.141	3.031	tadpole 1	nekton	53.59134654
20140800	back	km	koffiklip	sweeping	9999_4	0	NA	NA	NA	NA	xenopus tadpole	11.141	3.031	tadpole 1	nekton	53.59134654
20140800	back	km	koffiklip	sweeping	9999_4	0	NA	NA	NA	NA	xenopus tadpole	11.141	3.031	tadpole 1	nekton	53.59134654
20140800	back	km	koffiklip	sweeping	9999_4	0	NA	NA	NA	NA	xenopus tadpole	11.141	3.031	tadpole 1	nekton	53.59134654
20140800	back	km	koffiklip	sweeping	9999_4	0	NA	NA	NA	NA	xenopus tadpole	11.141	3.031	tadpole 1	nekton	53.59134654
20140800	back	km	koffiklip	sweeping	9999_4	0	NA	NA	NA	NA	xenopus tadpole	11.141	3.031	tadpole 1	nekton	53.59134654
20140800	back	km	koffiklip	sweeping	9999_4	0	NA	NA	NA	NA	xenopus tadpole	11.141	3.031	tadpole 1	nekton	53.59134654
20140800	back	km	koffiklip	sweeping	9999_4	0	NA	NA	NA	NA	xenopus tadpole	11.141	3.031	tadpole 1	nekton	53.59134654
20140800	back	km	koffiklip	sweeping	9999_4	0	NA	NA	NA	NA	xenopus tadpole	11.141	3.031	tadpole 1	nekton	53.59134654
20140800	back	km	koffiklip	sweeping	9999_4	0	NA	NA	NA	NA	xenopus tadpole	11.141	3.031	tadpole 1	nekton	53.59134654
20140800	back	km	koffiklip	sweeping	9999_4	0	NA	NA	NA	NA	xenopus tadpole	11.141	3.031	tadpole 1	nekton	53.59134654
20140800	back	km	koffiklip	sweeping	9999_4	0	NA	NA	NA	NA	xenopus tadpole	11.141	3.031	tadpole 1	nekton	53.59134654
20140800	back	km	koffiklip	sweeping	9999_4	0	NA	NA	NA	NA	xenopus tadpole	11.141	3.031	tadpole 1	nekton	53.59134654
20140800	back	km	koffiklip	sweeping	9999_4	0	NA	NA	NA	NA	xenopus tadpole	11.141	3.031	tadpole 1	nekton	53.59134654
20140800	back	km	koffiklip	sweeping	9999_4	0	NA	NA	NA	NA	xenopus tadpole	11.141	3.031	tadpole 1	nekton	53.59134654
20140800	back	km	koffiklip	sweeping	9999_4	0	NA	NA	NA	NA	xenopus tadpole	11.141	3.031	tadpole 1	nekton	53.59134654
20140800	back	km	koffiklip	sweeping	9999_4	0	NA	NA	NA	NA	xenopus tadpole	11.141	3.031	tadpole 1	nekton	53.59134654
20140800	back	km	koffiklip	sweeping	9999_4	0	NA	NA	NA	NA	xenopus tadpole	11.141	3.031	tadpole 1	nekton	53.59134654
20140800	back	km	koffiklip	sweeping	9999_4	0	NA	NA	NA	NA	xenopus tadpole	11.141	3.031	tadpole 1	nekton	53.59134654
20140800	back	km	koffiklip	sweeping	9999_4	0	NA	NA	NA	NA	xenopus tadpole	11.141	3.031	tadpole 1	nekton	53.59134654
20140800	back	km	koffiklip	sweeping	9999_4	0	NA	NA	NA	NA	xenopus tadpole	11.141	3.031	tadpole 1	nekton	53.59134654
20140800	back	km	koffiklip	sweeping	9999_4	0	NA	NA	NA	NA	xenopus tadpole	11.141	3.031	tadpole 1	nekton	53.59134654
20140800	back	km	koffiklip	sweeping	9999_4	0	NA	NA	NA	NA	xenopus tadpole	11.141	3.031	tadpole 1	nekton	53.59134654
20140800	back	km	koffiklip	sweeping	9999_4	0	NA	NA	NA	NA	xenopus tadpole	11.141	3.031	tadpole 1	nekton	53.59134654
20140800	back	km	koffiklip	sweeping	9999_4	0	NA	NA	NA	NA	xenopus tadpole	11.141	3.031	tadpole 1	nekton	53.59134654
20140800	back	km	koffiklip	sweeping	9999_4	0	NA	NA	NA	NA	xenopus tadpole	11.141	3.031	tadpole 1	nekton	53.59134654
20140800	back	km	koffiklip	sweeping	9999_4	0	NA	NA	NA	NA	xenopus tadpole	11.141	3.031	tadpole 1	nekton	53.59134654
20140800	back	km	koffiklip	sweeping	9999_4	0	NA	NA	NA	NA	xenopus tadpole	11.141	3.031	tadpole 1	nekton	53.59134654
20140800	back	km	koffiklip	sweeping	9999_4	0	NA	NA	NA	NA	xenopus tadpole	11.141	3.031	tadpole 1	nekton	53.59134654
20140800	back	km	koffiklip	sweeping	9999_4	0	NA	NA	NA	NA	xenopus tadpole	11.141	3.031	tadpole 1	nekton	53.59134654
20140800	back	km	koffiklip	sweeping	9999_4	0	NA	NA	NA	NA	xenopus tadpole	11.141	3.031	tadpole 1	nekton	53.59134654
20140800	back	km	koffiklip	sweeping	9999_4	0	NA	NA	NA	NA	xenopus tadpole	11.141	3.031	tadpole 1	nekton	53.59134654
20140800	back	km	koffiklip	sweeping	9999_4	0	NA	NA	NA	NA	xenopus tadpole	11.141	3.031	tadpole 1	nekton	53.59134654
20140800	back	km	koffiklip	sweeping	9999_4	0	NA	NA	NA	NA	xenopus tadpole	11.141	3.031	tadpole 1	nekton	53.59134654
20140800	back	km	koffiklip	sweeping	9999_4	0	NA	NA	NA	NA	xenopus tadpole	11.141	3.031	tadpole 1	nekton	53.59134654
20140800	back	km	koffiklip	sweeping	9999_4	0	NA	NA	NA	NA	xenopus tadpole	11.141	3.031	tadpole 1	nekton	53.59134654
20140800	back	km	koffiklip	sweeping	9999_4	0	NA	NA	NA	NA	xenopus tadpole	11.141	3.031	tadpole 1	nekton	53.59134654
20140800	back	km	koffiklip	sweeping	9999_4	0	NA	NA	NA	NA	xenopus tadpole	14.807	2.662	xenopus tadpole	nekton	54.93913293
20140800	back	km	koffiklip	sweeping	9999_4	0	NA	NA	NA	NA	xenopus tadpole	14.807	2.662	xenopus tadpole	nekton	54.93913293
20140800	back	km	koffiklip	sweeping	9999_4	0	NA	NA	NA	NA	xenopus tadpole	14.807	2.662	xenopus tadpole	nekton	54.93913293
20140800	back	km	koffiklip	sweeping	9999_4	0	NA	NA	NA	NA	xenopus tadpole	14.807	2.662	xenopus tadpole	nekton	54.93913293
20140800	back	km	koffiklip	sweeping	9999_4	0	NA	NA	NA	NA	xenopus tadpole	14.807	2.662	xenopus tadpole	nekton	54.93913293
20140800	back	km	koffiklip	sweeping	9999_4	0	NA	NA	NA	NA	xenopus tadpole	14.807	2.662	xenopus tadpole	nekton	54.93913293
20140800	back	km	koffiklip	sweeping	9999_4	0	NA	NA	NA	NA	xenopus tadpole	14.807	2.662	xenopus tadpole	nekton	54.93913293
20140800	back	km	koffiklip	sweeping	9999_4	0	NA	NA	NA	NA	xenopus tadpole	14.807	2.662	xenopus tadpole	nekton	54.93913293
20140800	back	km	koffiklip	sweeping	9999_4	0	NA	NA	NA	NA	xenopus tadpole	14.807	2.662	xenopus tadpole	nekton	54.93913293
20140800	back	km	koffiklip	sweeping	9999_4	0	NA	NA	NA	NA	xenopus tadpole	14.807	2.662	xenopus tadpole	nekton	54.93913293
20140800	back	km	koffiklip	sweeping	9999_4	0	NA	NA	NA	NA	xenopus tadpole	14.807	2.662	xenopus tadpole	nekton	54.93913293
20140800	back	km	koffiklip	sweeping	9999_4	0	NA	NA	NA	NA	xenopus tadpole	14.807	2.662	xenopus tadpole	nekton	54.93913293
20140800	back	km	koffiklip	sweeping	9999_4	0	NA	NA	NA	NA	xenopus tadpole	14.807	2.662	xenopus tadpole	nekton	54.93913293
20140800	back	km	koffiklip	sweeping	9999_4	0	NA	NA	NA	NA	xenopus tadpole	14.807	2.662	xenopus tadpole	nekton	54.93913293
20140800	back	km	koffiklip	sweeping	9999_4	0	NA	NA	NA	NA	tadpole spec	26.192	6.74	tadpole 3	nekton	622.9986097
20140800	back	km	koffiklip	sweeping	9999_4	0	NA	NA	NA	NA	tadpole spec	26.192	6.74	tadpole 3	nekton	622.9986097
20140800	back	km	koffiklip	sweeping	9999_4	0	NA	NA	NA	NA	tadpole spec	30.245	11.775	tadpole 3	nekton	2195.705262
20140800	back	km	koffiklip	sweeping	9999_4	0	NA	NA	NA	NA	tadpole spec	30.245	11.775	tadpole 3	nekton	2195.705262
20140800	back	km	koffiklip	sweeping	9999_4	0	NA	NA	NA	NA	tadpole spec	30.245	11.775	tadpole 3	nekton	2195.705262
20140800	back	km	koffiklip	sweeping	9999_4	0	NA	NA	NA	NA	tadpole spec	30.245	11.775	tadpole 3	nekton	2195.705262
20140800	back	km	koffiklip	sweeping	9999_4	0	NA	NA	NA	NA	tadpole spec	30.245	11.775	tadpole 3	nekton	2195.705262
20140800	back	km	koffiklip	sweeping	9999_4	0	NA	NA	NA	NA	tadpole spec	30.245	11.775	tadpole 3	nekton	2195.705262
20140800	back	km	koffiklip	sweeping	9999_4	0	NA	NA	NA	NA	tadpole spec	30.246	9.285	tadpole 3	nekton	1365.307218
20140800	back	km	koffiklip	sweeping	9999_4	0	NA	NA	NA	NA	tadpole spec	32.469	10.169	tadpole 3	nekton	1758.020885
20140800	back	km	koffiklip	sweeping	9999_4	0	NA	NA	NA	NA	tadpole spec	43.581	10.888	tadpole 3	nekton	2705.154275
20140800	back	km	koffiklip	sweeping	9999_4	0	NA	NA	NA	NA	tadpole spec	45.375	11.934	tadpole 3	nekton	3383.664752
20140800	back	km	koffiklip	sweeping	9999_4	0	NA	NA	NA	NA	tadpole spec	45.375	11.934	tadpole 3	nekton	3383.664752
20140800	back	km	koffiklip	bucket	9999_4	0	NA	NA	NA	NA	amphipoda	3.385	1.109	NA	zooplankton	2.179818769
20140800	back	km	koffiklip	bucket	9999_4	0	NA	NA	NA	NA	amphipoda	3.385	1.109	NA	zooplankton	2.179818769
20140800	back	km	koffiklip	bucket	9999_4	0	NA	NA	NA	NA	amphipoda	3.385	1.109	NA	zooplankton	2.179818769
20140800	back	km	koffiklip	bucket	9999_4	0	NA	NA	NA	NA	amphipoda	3.385	1.109	NA	zooplankton	2.179818769
20140800	back	km	koffiklip	bucket	9999_4	0	NA	NA	NA	NA	amphipoda	3.385	1.109	NA	zooplankton	2.179818769
20140800	back	km	koffiklip	bucket	9999_4	0	NA	NA	NA	NA	amphipoda	3.385	1.109	NA	zooplankton	2.179818769
20140800	back	km	koffiklip	bucket	9999_4	0	NA	NA	NA	NA	amphipoda	3.385	1.109	NA	zooplankton	2.179818769
20140800	back	km	koffiklip	sweeping	9999_4	0	NA	NA	NA	NA	amphipoda	3.27	0.984	NA	nekton	1.657816935
20140800	back	km	koffiklip	sweeping	9999_4	0	NA	NA	NA	NA	amphipoda	3.27	0.984	NA	nekton	1.657816935
20140800	back	km	koffiklip	sweeping	9999_4	0	NA	NA	NA	NA	amphipoda	3.27	0.984	NA	nekton	1.657816935
20140800	back	km	koffiklip	sweeping	9999_4	0	NA	NA	NA	NA	amphipoda	3.27	0.984	NA	nekton	1.657816935
20140800	back	km	koffiklip	sweeping	9999_4	0	NA	NA	NA	NA	amphipoda	3.325	0.968	NA	nekton	1.631326859
20140800	back	km	koffiklip	sweeping	9999_4	0	NA	NA	NA	NA	amphipoda	3.325	0.968	NA	nekton	1.631326859
20140800	back	km	koffiklip	sweeping	9999_4	0	NA	NA	NA	NA	amphipoda	3.325	0.968	NA	nekton	1.631326859
20140800	back	km	koffiklip	sweeping	9999_4	0	NA	NA	NA	NA	amphipoda	3.642	0.97	NA	nekton	1.794246188
20140800	back	km	koffiklip	sweeping	9999_4	0	NA	NA	NA	NA	amphipoda	3.642	0.97	NA	nekton	1.794246188
20140800	back	km	koffiklip	sweeping	9999_4	0	NA	NA	NA	NA	amphipoda	3.642	0.97	NA	nekton	1.794246188
20140800	back	km	koffiklip	sweeping	9999_4	0	NA	NA	NA	NA	amphipoda	3.746	0.99	NA	nekton	1.922369133
20140800	back	km	koffiklip	sweeping	9999_4	0	NA	NA	NA	NA	amphipoda	3.746	0.99	NA	nekton	1.922369133
20140800	back	km	koffiklip	sweeping	9999_4	0	NA	NA	NA	NA	amphipoda	3.746	0.99	NA	nekton	1.922369133
20140800	back	km	koffiklip	sweeping	9999_4	0	NA	NA	NA	NA	coleoptera	3.615	2.301	adult	nekton	10.02167146
20140800	back	km	koffiklip	sweeping	9999_4	0	NA	NA	NA	NA	coleoptera	3.615	2.301	adult	nekton	10.02167146
20140800	back	km	koffiklip	sweeping	9999_4	0	NA	NA	NA	NA	coleoptera	4.003	0.892	larvae predator	nekton	1.667684611
20140800	back	km	koffiklip	sweeping	9999_4	0	NA	NA	NA	NA	coleoptera	4.003	0.892	larvae predator	nekton	1.667684611
20140800	back	km	koffiklip	sweeping	9999_4	0	NA	NA	NA	NA	coleoptera	4.003	0.892	larvae predator	nekton	1.667684611
20140800	back	km	koffiklip	sweeping	9999_4	0	NA	NA	NA	NA	coleoptera	4.003	0.892	larvae predator	nekton	1.667684611
20140800	back	km	koffiklip	sweeping	9999_4	0	NA	NA	NA	NA	coleoptera	4.003	0.892	larvae predator	nekton	1.667684611
20140800	back	km	koffiklip	sweeping	9999_4	0	NA	NA	NA	NA	coleoptera	4.003	0.892	larvae predator	nekton	1.667684611
20140800	back	km	koffiklip	sweeping	9999_4	0	NA	NA	NA	NA	coleoptera	4.003	0.892	larvae predator	nekton	1.667684611
20140800	back	km	koffiklip	sweeping	9999_4	0	NA	NA	NA	NA	coleoptera	4.003	0.892	larvae predator	nekton	1.667684611
20140800	back	km	koffiklip	sweeping	9999_4	0	NA	NA	NA	NA	coleoptera	4.003	0.892	larvae predator	nekton	1.667684611
20140800	back	km	koffiklip	sweeping	9999_4	0	NA	NA	NA	NA	coleoptera	4.003	0.892	larvae predator	nekton	1.667684611
20140800	back	km	koffiklip	sweeping	9999_4	0	NA	NA	NA	NA	coleoptera	4.003	0.892	larvae predator	nekton	1.667684611
20140800	back	km	koffiklip	sweeping	9999_4	0	NA	NA	NA	NA	coleoptera	4.003	0.892	larvae predator	nekton	1.667684611
20140800	back	km	koffiklip	sweeping	9999_4	0	NA	NA	NA	NA	coleoptera	4.003	0.892	larvae predator	nekton	1.667684611
20140800	back	km	koffiklip	sweeping	9999_4	0	NA	NA	NA	NA	coleoptera	4.003	0.892	larvae predator	nekton	1.667684611
20140800	back	km	koffiklip	sweeping	9999_4	0	NA	NA	NA	NA	coleoptera	4.003	0.892	larvae predator	nekton	1.667684611
20140800	back	km	koffiklip	sweeping	9999_4	0	NA	NA	NA	NA	coleoptera	4.003	0.892	larvae predator	nekton	1.667684611
20140800	back	km	koffiklip	sweeping	9999_4	0	NA	NA	NA	NA	coleoptera	4.003	0.892	larvae predator	nekton	1.667684611
20140800	back	km	koffiklip	sweeping	9999_4	0	NA	NA	NA	NA	coleoptera	4.003	0.892	larvae predator	nekton	1.667684611
20140800	back	km	koffiklip	sweeping	9999_4	0	NA	NA	NA	NA	coleoptera	4.003	0.892	larvae predator	nekton	1.667684611
20140800	back	km	koffiklip	sweeping	9999_4	0	NA	NA	NA	NA	coleoptera	9.962	1.554	larvae dytiscus	nekton	12.59642162
20140800	back	km	koffiklip	sweeping	9999_4	0	NA	NA	NA	NA	coleoptera	9.962	1.554	larvae dytiscus	nekton	12.59642162
20140800	back	km	koffiklip	sweeping	9999_4	0	NA	NA	NA	NA	coleoptera	9.962	1.554	larvae dytiscus	nekton	12.59642162
20140800	back	km	koffiklip	sweeping	9999_4	0	NA	NA	NA	NA	coleoptera	10.152	1.904	larvae dytiscus	nekton	19.2701067
20140800	back	km	koffiklip	sweeping	9999_4	0	NA	NA	NA	NA	coleoptera	10.152	1.904	larvae dytiscus	nekton	19.2701067
20140800	back	km	koffiklip	sweeping	9999_4	0	NA	NA	NA	NA	coleoptera	10.152	1.904	larvae dytiscus	nekton	19.2701067
20140800	back	km	koffiklip	bucket	9999_4	0	NA	NA	NA	NA	ephemeroptera	7.425	1.58	nymph	zooplankton	9.705306477
20140800	back	km	koffiklip	sweeping	9999_4	0	NA	NA	NA	NA	ephemeroptera	7.425	1.58	nymph	nekton	9.705306477
20140800	back	km	koffiklip	sweeping	9999_4	0	NA	NA	NA	NA	ephemeroptera	7.425	1.58	nymph	nekton	9.705306477
20140800	back	km	koffiklip	sweeping	9999_4	0	NA	NA	NA	NA	ephemeroptera	7.425	1.58	nymph	nekton	9.705306477
20140800	back	km	koffiklip	sweeping	9999_4	0	NA	NA	NA	NA	ephemeroptera	7.425	1.58	nymph	nekton	9.705306477
20140800	back	km	koffiklip	sweeping	9999_4	0	NA	NA	NA	NA	ephemeroptera	7.425	1.58	nymph	nekton	9.705306477
20140800	back	km	koffiklip	sweeping	9999_4	0	NA	NA	NA	NA	ephemeroptera	7.425	1.58	nymph	nekton	9.705306477
20140800	back	km	koffiklip	sweeping	9999_4	0	NA	NA	NA	NA	ephemeroptera	7.425	1.58	nymph	nekton	9.705306477
20140800	back	km	koffiklip	sweeping	9999_4	0	NA	NA	NA	NA	heteroptera	2.418	1.224	corixidae	nekton	1.896783462
20140800	back	km	koffiklip	sweeping	9999_4	0	NA	NA	NA	NA	heteroptera	2.418	1.224	corixidae	nekton	1.896783462
20140800	back	km	koffiklip	sweeping	9999_4	0	NA	NA	NA	NA	heteroptera	4.408	1.651	NA	nekton	6.291212499
20140800	back	km	koffiklip	sweeping	9999_4	0	NA	NA	NA	NA	heteroptera	4.408	1.651	NA	nekton	6.291212499
20140800	back	km	koffiklip	sweeping	9999_4	0	NA	NA	NA	NA	heteroptera	4.408	1.651	NA	nekton	6.291212499
20140800	back	km	koffiklip	sweeping	9999_4	0	NA	NA	NA	NA	heteroptera	4.408	1.651	NA	nekton	6.291212499
20140800	back	km	koffiklip	sweeping	9999_4	0	NA	NA	NA	NA	heteroptera	4.408	1.651	NA	nekton	6.291212499
20140800	back	km	koffiklip	sweeping	9999_4	0	NA	NA	NA	NA	heteroptera	4.408	1.651	NA	nekton	6.291212499
20140800	back	km	koffiklip	sweeping	9999_4	0	NA	NA	NA	NA	heteroptera	4.408	1.651	NA	nekton	6.291212499
20140800	back	km	koffiklip	sweeping	9999_4	0	NA	NA	NA	NA	heteroptera	4.408	1.651	NA	nekton	6.291212499
20140800	back	km	koffiklip	sweeping	9999_4	0	NA	NA	NA	NA	heteroptera	4.408	1.651	NA	nekton	6.291212499
20140800	back	km	koffiklip	sweeping	9999_4	0	NA	NA	NA	NA	heteroptera	4.408	1.651	NA	nekton	6.291212499
20140800	back	km	koffiklip	sweeping	9999_4	0	NA	NA	NA	NA	heteroptera	4.408	1.651	NA	nekton	6.291212499
20140800	back	km	koffiklip	sweeping	9999_4	0	NA	NA	NA	NA	heteroptera	4.408	1.651	NA	nekton	6.291212499
20140800	back	km	koffiklip	sweeping	9999_4	0	NA	NA	NA	NA	heteroptera	4.408	1.651	NA	nekton	6.291212499
20140800	back	km	koffiklip	sweeping	9999_4	0	NA	NA	NA	NA	heteroptera	4.408	1.651	NA	nekton	6.291212499
20140800	back	km	koffiklip	sweeping	9999_4	0	NA	NA	NA	NA	heteroptera	4.408	1.651	NA	nekton	6.291212499
20140800	back	km	koffiklip	sweeping	9999_4	0	NA	NA	NA	NA	heteroptera	4.408	1.651	NA	nekton	6.291212499
20140800	back	km	koffiklip	sweeping	9999_4	0	NA	NA	NA	NA	heteroptera	4.408	1.651	NA	nekton	6.291212499
20140800	back	km	koffiklip	sweeping	9999_4	0	NA	NA	NA	NA	heteroptera	4.408	1.651	NA	nekton	6.291212499
20140800	back	km	koffiklip	sweeping	9999_4	0	NA	NA	NA	NA	heteroptera	4.408	1.651	NA	nekton	6.291212499
20140800	back	km	koffiklip	sweeping	9999_4	0	NA	NA	NA	NA	heteroptera	4.408	1.651	NA	nekton	6.291212499
20140800	back	km	koffiklip	sweeping	9999_4	0	NA	NA	NA	NA	heteroptera	4.408	1.651	NA	nekton	6.291212499
20140800	back	km	koffiklip	sweeping	9999_4	0	NA	NA	NA	NA	heteroptera	4.408	1.651	NA	nekton	6.291212499
20140800	back	km	koffiklip	sweeping	9999_4	0	NA	NA	NA	NA	heteroptera	4.408	1.651	NA	nekton	6.291212499
20140800	back	km	koffiklip	sweeping	9999_4	0	NA	NA	NA	NA	heteroptera	4.408	1.651	NA	nekton	6.291212499
20140800	back	km	koffiklip	sweeping	9999_4	0	NA	NA	NA	NA	heteroptera	4.408	1.651	NA	nekton	6.291212499
20140800	back	km	koffiklip	sweeping	9999_4	0	NA	NA	NA	NA	heteroptera	4.408	1.651	NA	nekton	6.291212499
20140800	back	km	koffiklip	sweeping	9999_4	0	NA	NA	NA	NA	heteroptera	4.408	1.651	NA	nekton	6.291212499
20140800	back	km	koffiklip	sweeping	9999_4	0	NA	NA	NA	NA	heteroptera	4.408	1.651	NA	nekton	6.291212499
20140800	back	km	koffiklip	sweeping	9999_4	0	NA	NA	NA	NA	heteroptera	4.408	1.651	NA	nekton	6.291212499
20140800	back	km	koffiklip	sweeping	9999_4	0	NA	NA	NA	NA	heteroptera	4.408	1.651	NA	nekton	6.291212499
20140800	back	km	koffiklip	sweeping	9999_4	0	NA	NA	NA	NA	heteroptera	4.408	1.651	NA	nekton	6.291212499
20140800	back	km	koffiklip	sweeping	9999_4	0	NA	NA	NA	NA	heteroptera	4.408	1.651	NA	nekton	6.291212499
20140800	back	km	koffiklip	sweeping	9999_4	0	NA	NA	NA	NA	heteroptera	4.408	1.651	NA	nekton	6.291212499
20140800	back	km	koffiklip	sweeping	9999_4	0	NA	NA	NA	NA	heteroptera	4.408	1.651	NA	nekton	6.291212499
20140800	back	km	koffiklip	sweeping	9999_4	0	NA	NA	NA	NA	heteroptera	4.408	1.651	NA	nekton	6.291212499
20140800	back	km	koffiklip	sweeping	9999_4	0	NA	NA	NA	NA	heteroptera	4.408	1.651	NA	nekton	6.291212499
20140800	back	km	koffiklip	sweeping	9999_4	0	NA	NA	NA	NA	heteroptera	4.408	1.651	NA	nekton	6.291212499
20140800	back	km	koffiklip	sweeping	9999_4	0	NA	NA	NA	NA	heteroptera	4.408	1.651	NA	nekton	6.291212499
20140800	back	km	koffiklip	sweeping	9999_4	0	NA	NA	NA	NA	heteroptera	4.408	1.651	NA	nekton	6.291212499
20140800	back	km	koffiklip	sweeping	9999_4	0	NA	NA	NA	NA	heteroptera	4.408	1.651	NA	nekton	6.291212499
20140800	back	km	koffiklip	sweeping	9999_4	0	NA	NA	NA	NA	heteroptera	4.408	1.651	NA	nekton	6.291212499
20140800	back	km	koffiklip	sweeping	9999_4	0	NA	NA	NA	NA	heteroptera	4.408	1.651	NA	nekton	6.291212499
20140800	back	km	koffiklip	sweeping	9999_4	0	NA	NA	NA	NA	heteroptera	4.408	1.651	NA	nekton	6.291212499
20140800	back	km	koffiklip	sweeping	9999_4	0	NA	NA	NA	NA	heteroptera	4.408	1.651	NA	nekton	6.291212499
20140800	back	km	koffiklip	sweeping	9999_4	0	NA	NA	NA	NA	heteroptera	4.408	1.651	NA	nekton	6.291212499
20140800	back	km	koffiklip	sweeping	9999_4	0	NA	NA	NA	NA	heteroptera	4.408	1.651	NA	nekton	6.291212499
20140800	back	km	koffiklip	sweeping	9999_4	0	NA	NA	NA	NA	heteroptera	4.408	1.651	NA	nekton	6.291212499
20140800	back	km	koffiklip	sweeping	9999_4	0	NA	NA	NA	NA	heteroptera	4.408	1.651	NA	nekton	6.291212499
20140800	back	km	koffiklip	sweeping	9999_4	0	NA	NA	NA	NA	heteroptera	4.408	1.651	NA	nekton	6.291212499
20140800	back	km	koffiklip	sweeping	9999_4	0	NA	NA	NA	NA	heteroptera	4.408	1.651	NA	nekton	6.291212499
20140800	back	km	koffiklip	sweeping	9999_4	0	NA	NA	NA	NA	heteroptera	4.408	1.651	NA	nekton	6.291212499
20140800	back	km	koffiklip	sweeping	9999_4	0	NA	NA	NA	NA	heteroptera	4.408	1.651	NA	nekton	6.291212499
20140800	back	km	koffiklip	sweeping	9999_4	0	NA	NA	NA	NA	heteroptera	4.408	1.651	NA	nekton	6.291212499
20140800	back	km	koffiklip	sweeping	9999_4	0	NA	NA	NA	NA	heteroptera	4.408	1.651	NA	nekton	6.291212499
20140800	back	km	koffiklip	sweeping	9999_4	0	NA	NA	NA	NA	heteroptera	4.408	1.651	NA	nekton	6.291212499
20140800	back	km	koffiklip	sweeping	9999_4	0	NA	NA	NA	NA	heteroptera	4.408	1.651	NA	nekton	6.291212499
20140800	back	km	koffiklip	sweeping	9999_4	0	NA	NA	NA	NA	heteroptera	4.408	1.651	NA	nekton	6.291212499
20140800	back	km	koffiklip	sweeping	9999_4	0	NA	NA	NA	NA	heteroptera	4.408	1.651	NA	nekton	6.291212499
20140800	back	km	koffiklip	sweeping	9999_4	0	NA	NA	NA	NA	heteroptera	4.408	1.651	NA	nekton	6.291212499
20140800	back	km	koffiklip	sweeping	9999_4	0	NA	NA	NA	NA	heteroptera	4.408	1.651	NA	nekton	6.291212499
20140800	back	km	koffiklip	sweeping	9999_4	0	NA	NA	NA	NA	heteroptera	4.408	1.651	NA	nekton	6.291212499
20140800	back	km	koffiklip	sweeping	9999_4	0	NA	NA	NA	NA	heteroptera	4.408	1.651	NA	nekton	6.291212499
20140800	back	km	koffiklip	sweeping	9999_4	0	NA	NA	NA	NA	heteroptera	4.408	1.651	NA	nekton	6.291212499
20140800	back	km	koffiklip	sweeping	9999_4	0	NA	NA	NA	NA	heteroptera	4.408	1.651	NA	nekton	6.291212499
20140800	back	km	koffiklip	sweeping	9999_4	0	NA	NA	NA	NA	heteroptera	4.408	1.651	NA	nekton	6.291212499
20140800	back	km	koffiklip	sweeping	9999_4	0	NA	NA	NA	NA	heteroptera	4.408	1.651	NA	nekton	6.291212499
20140800	back	km	koffiklip	sweeping	9999_4	0	NA	NA	NA	NA	heteroptera	4.408	1.651	NA	nekton	6.291212499
20140800	back	km	koffiklip	sweeping	9999_4	0	NA	NA	NA	NA	heteroptera	4.408	1.651	NA	nekton	6.291212499
20140800	back	km	koffiklip	sweeping	9999_4	0	NA	NA	NA	NA	heteroptera	4.408	1.651	NA	nekton	6.291212499
20140800	back	km	koffiklip	sweeping	9999_4	0	NA	NA	NA	NA	heteroptera	4.408	1.651	NA	nekton	6.291212499
20140800	back	km	koffiklip	sweeping	9999_4	0	NA	NA	NA	NA	heteroptera	4.408	1.651	NA	nekton	6.291212499
20140800	back	km	koffiklip	sweeping	9999_4	0	NA	NA	NA	NA	heteroptera	4.408	1.651	NA	nekton	6.291212499
20140800	back	km	koffiklip	sweeping	9999_4	0	NA	NA	NA	NA	heteroptera	4.408	1.651	NA	nekton	6.291212499
20140800	back	km	koffiklip	sweeping	9999_4	0	NA	NA	NA	NA	heteroptera	4.408	1.651	NA	nekton	6.291212499
20140800	back	km	koffiklip	sweeping	9999_4	0	NA	NA	NA	NA	heteroptera	4.408	1.651	NA	nekton	6.291212499
20140800	back	km	koffiklip	sweeping	9999_4	0	NA	NA	NA	NA	heteroptera	4.408	1.651	NA	nekton	6.291212499
20140800	back	km	koffiklip	sweeping	9999_4	0	NA	NA	NA	NA	heteroptera	4.408	1.651	NA	nekton	6.291212499
20140800	back	km	koffiklip	sweeping	9999_4	0	NA	NA	NA	NA	heteroptera	5.663	2.091	corixidae	nekton	12.9644247
20140800	back	km	koffiklip	sweeping	9999_4	0	NA	NA	NA	NA	heteroptera	6.567	2.396	NA	nekton	19.73964173
20140800	back	km	koffiklip	sweeping	9999_4	0	NA	NA	NA	NA	heteroptera	6.567	2.396	NA	nekton	19.73964173
20140800	back	km	koffiklip	sweeping	9999_4	0	NA	NA	NA	NA	heteroptera	6.567	2.396	NA	nekton	19.73964173
20140800	back	km	koffiklip	sweeping	9999_4	0	NA	NA	NA	NA	heteroptera	6.567	2.396	NA	nekton	19.73964173
20140800	back	km	koffiklip	sweeping	9999_4	0	NA	NA	NA	NA	heteroptera	6.567	2.396	NA	nekton	19.73964173
20140800	back	km	koffiklip	sweeping	9999_4	0	NA	NA	NA	NA	heteroptera	6.567	2.396	NA	nekton	19.73964173
20140800	back	km	koffiklip	sweeping	9999_4	0	NA	NA	NA	NA	heteroptera	6.567	2.396	NA	nekton	19.73964173
20140800	back	km	koffiklip	sweeping	9999_4	0	NA	NA	NA	NA	heteroptera	6.567	2.396	NA	nekton	19.73964173
20140800	back	km	koffiklip	sweeping	9999_4	0	NA	NA	NA	NA	heteroptera	6.567	2.396	NA	nekton	19.73964173
20140800	back	km	koffiklip	sweeping	9999_4	0	NA	NA	NA	NA	heteroptera	6.567	2.396	NA	nekton	19.73964173
20140800	back	km	koffiklip	sweeping	9999_4	0	NA	NA	NA	NA	heteroptera	6.567	2.396	NA	nekton	19.73964173
20140800	back	km	koffiklip	sweeping	9999_4	0	NA	NA	NA	NA	heteroptera	6.567	2.396	NA	nekton	19.73964173
20140800	back	km	koffiklip	sweeping	9999_4	0	NA	NA	NA	NA	heteroptera	6.567	2.396	NA	nekton	19.73964173
20140800	back	km	koffiklip	sweeping	9999_4	0	NA	NA	NA	NA	heteroptera	6.567	2.396	NA	nekton	19.73964173
20140800	back	km	koffiklip	bucket	9999_4	0	NA	NA	NA	NA	hymenoptera	3.518	1.024	winged ant	zooplankton	1.93149848
20140800	back	cp	gilly	bucket	9999_3	0	NA	NA	NA	NA	acari	0.495	0.322	Diapterobates	zooplankton	0.026872964
20140800	back	cp	gilly	bucket	9999_3	0	NA	NA	NA	NA	acari	0.495	0.322	Diapterobates	zooplankton	0.026872964
20140800	back	cp	gilly	bucket	9999_3	0	NA	NA	NA	NA	acari	0.495	0.322	Diapterobates	zooplankton	0.026872964
20140800	back	cp	gilly	bucket	9999_3	0	NA	NA	NA	NA	acari	0.495	0.322	Diapterobates	zooplankton	0.026872964
20140800	back	cp	gilly	bucket	9999_3	0	NA	NA	NA	NA	acari	0.495	0.322	Diapterobates	zooplankton	0.026872964
20140800	back	cp	gilly	bucket	9999_3	0	NA	NA	NA	NA	acari	0.495	0.322	Diapterobates	zooplankton	0.026872964
20140800	back	cp	gilly	bucket	9999_3	0	NA	NA	NA	NA	acari	0.495	0.322	Diapterobates	zooplankton	0.026872964
20140800	back	cp	gilly	bucket	9999_3	0	NA	NA	NA	NA	anisoptera	3.815	1.566	NA	zooplankton	4.898653035
20140800	back	cp	gilly	sweeping	9999_3	0	NA	NA	NA	NA	anisoptera	10.363	3.186	NA	nekton	55.07768316
20140800	back	cp	gilly	sweeping	9999_3	0	NA	NA	NA	NA	anisoptera	10.363	3.186	NA	nekton	55.07768316
20140800	back	cp	gilly	sweeping	9999_3	0	NA	NA	NA	NA	anisoptera	10.363	3.186	NA	nekton	55.07768316
20140800	back	cp	gilly	sweeping	9999_3	0	NA	NA	NA	NA	anisoptera	10.363	3.186	NA	nekton	55.07768316
20140800	back	cp	gilly	sweeping	9999_3	0	NA	NA	NA	NA	anisoptera	10.363	3.186	NA	nekton	55.07768316
20140800	back	cp	gilly	sweeping	9999_3	0	NA	NA	NA	NA	anisoptera	10.363	3.186	NA	nekton	55.07768316
20140800	back	cp	gilly	sweeping	9999_3	0	NA	NA	NA	NA	anisoptera	10.363	3.186	NA	nekton	55.07768316
20140800	back	cp	gilly	sweeping	9999_3	0	NA	NA	NA	NA	anisoptera	10.363	3.186	NA	nekton	55.07768316
20140800	back	cp	gilly	sweeping	9999_3	0	NA	NA	NA	NA	anisoptera	10.363	3.186	NA	nekton	55.07768316
20140800	back	cp	gilly	sweeping	9999_3	0	NA	NA	NA	NA	anisoptera	10.363	3.186	NA	nekton	55.07768316
20140800	back	cp	gilly	sweeping	9999_3	0	NA	NA	NA	NA	anisoptera	10.363	3.186	NA	nekton	55.07768316
20140800	back	cp	gilly	sweeping	9999_3	0	NA	NA	NA	NA	anisoptera	10.363	3.186	NA	nekton	55.07768316
20140800	back	cp	gilly	sweeping	9999_3	0	NA	NA	NA	NA	anisoptera	10.363	3.186	NA	nekton	55.07768316
20140800	back	cp	gilly	sweeping	9999_3	0	NA	NA	NA	NA	anisoptera	10.363	3.186	NA	nekton	55.07768316
20140800	back	cp	gilly	sweeping	9999_3	0	NA	NA	NA	NA	anisoptera	10.363	3.186	NA	nekton	55.07768316
20140800	back	cp	gilly	sweeping	9999_3	0	NA	NA	NA	NA	anisoptera	10.363	3.186	NA	nekton	55.07768316
20140800	back	cp	gilly	sweeping	9999_3	0	NA	NA	NA	NA	anisoptera	10.363	3.186	NA	nekton	55.07768316
20140800	back	cp	gilly	sweeping	9999_3	0	NA	NA	NA	NA	anisoptera	10.363	3.186	NA	nekton	55.07768316
20140800	back	cp	gilly	sweeping	9999_3	0	NA	NA	NA	NA	anisoptera	10.363	3.186	NA	nekton	55.07768316
20140800	back	cp	gilly	sweeping	9999_3	0	NA	NA	NA	NA	anisoptera	10.363	3.186	NA	nekton	55.07768316
20140800	back	cp	gilly	sweeping	9999_3	0	NA	NA	NA	NA	anisoptera	10.363	3.186	NA	nekton	55.07768316
20140800	back	cp	gilly	sweeping	9999_3	0	NA	NA	NA	NA	anisoptera	10.363	3.186	NA	nekton	55.07768316
20140800	back	cp	gilly	sweeping	9999_3	0	NA	NA	NA	NA	anisoptera	10.363	3.186	NA	nekton	55.07768316
20140800	back	cp	gilly	sweeping	9999_3	0	NA	NA	NA	NA	anisoptera	10.363	3.186	NA	nekton	55.07768316
20140800	back	cp	gilly	sweeping	9999_3	0	NA	NA	NA	NA	anisoptera	30.625	6.482	NA	nekton	673.7406839
20140800	back	cp	gilly	sweeping	9999_3	0	NA	NA	NA	NA	coleoptera	3.352	0.936	NA	nekton	1.537638802
20140800	back	cp	gilly	sweeping	9999_3	0	NA	NA	NA	NA	coleoptera	5.604	1.035	NA	nekton	3.143239319
20140800	back	cp	gilly	bucket	9999_3	0	NA	NA	NA	NA	daphnia	1.69	0.852	NA	zooplankton	0.642339333
20140800	back	cp	gilly	bucket	9999_3	0	NA	NA	NA	NA	daphnia	1.69	0.852	NA	zooplankton	0.642339333
20140800	back	cp	gilly	bucket	9999_3	0	NA	NA	NA	NA	daphnia	1.69	0.852	NA	zooplankton	0.642339333
20140800	back	cp	gilly	bucket	9999_3	0	NA	NA	NA	NA	daphnia	1.69	0.852	NA	zooplankton	0.642339333
20140800	back	cp	gilly	bucket	9999_3	0	NA	NA	NA	NA	daphnia	1.69	0.852	NA	zooplankton	0.642339333
20140800	back	cp	gilly	bucket	9999_3	0	NA	NA	NA	NA	daphnia	1.69	0.852	NA	zooplankton	0.642339333
20140800	back	cp	gilly	bucket	9999_3	0	NA	NA	NA	NA	daphnia	1.69	0.852	NA	zooplankton	0.642339333
20140800	back	cp	gilly	bucket	9999_3	0	NA	NA	NA	NA	daphnia	1.69	0.852	NA	zooplankton	0.642339333
20140800	back	cp	gilly	bucket	9999_3	0	NA	NA	NA	NA	daphnia	1.69	0.852	NA	zooplankton	0.642339333
20140800	back	cp	gilly	bucket	9999_3	0	NA	NA	NA	NA	daphnia	1.69	0.852	NA	zooplankton	0.642339333
20140800	back	cp	gilly	bucket	9999_3	0	NA	NA	NA	NA	daphnia	1.69	0.852	NA	zooplankton	0.642339333
20140800	back	cp	gilly	bucket	9999_3	0	NA	NA	NA	NA	daphnia	1.69	0.852	NA	zooplankton	0.642339333
20140800	back	cp	gilly	bucket	9999_3	0	NA	NA	NA	NA	daphnia	1.69	0.852	NA	zooplankton	0.642339333
20140800	back	cp	gilly	bucket	9999_3	0	NA	NA	NA	NA	daphnia	1.69	0.852	NA	zooplankton	0.642339333
20140800	back	cp	gilly	bucket	9999_3	0	NA	NA	NA	NA	daphnia	1.69	0.852	NA	zooplankton	0.642339333
20140800	back	cp	gilly	bucket	9999_3	0	NA	NA	NA	NA	daphnia	1.69	0.852	NA	zooplankton	0.642339333
20140800	back	cp	gilly	bucket	9999_3	0	NA	NA	NA	NA	daphnia	1.69	0.852	NA	zooplankton	0.642339333
20140800	back	cp	gilly	bucket	9999_3	0	NA	NA	NA	NA	daphnia	1.69	0.852	NA	zooplankton	0.642339333
20140800	back	cp	gilly	bucket	9999_3	0	NA	NA	NA	NA	daphnia	1.69	0.852	NA	zooplankton	0.642339333
20140800	back	cp	gilly	bucket	9999_3	0	NA	NA	NA	NA	daphnia	1.69	0.852	NA	zooplankton	0.642339333
20140800	back	cp	gilly	bucket	9999_3	0	NA	NA	NA	NA	daphnia	1.69	0.852	NA	zooplankton	0.642339333
20140800	back	cp	gilly	bucket	9999_3	0	NA	NA	NA	NA	daphnia	1.69	0.852	NA	zooplankton	0.642339333
20140800	back	cp	gilly	bucket	9999_3	0	NA	NA	NA	NA	daphnia	1.69	0.852	NA	zooplankton	0.642339333
20140800	back	cp	gilly	bucket	9999_3	0	NA	NA	NA	NA	daphnia	1.69	0.852	NA	zooplankton	0.642339333
20140800	back	cp	gilly	bucket	9999_3	0	NA	NA	NA	NA	daphnia	1.69	0.852	NA	zooplankton	0.642339333
20140800	back	cp	gilly	bucket	9999_3	0	NA	NA	NA	NA	daphnia	1.69	0.852	NA	zooplankton	0.642339333
20140800	back	cp	gilly	bucket	9999_3	0	NA	NA	NA	NA	daphnia	1.69	0.852	NA	zooplankton	0.642339333
20140800	back	cp	gilly	bucket	9999_3	0	NA	NA	NA	NA	daphnia	1.69	0.852	NA	zooplankton	0.642339333
20140800	back	cp	gilly	bucket	9999_3	0	NA	NA	NA	NA	daphnia	1.69	0.852	NA	zooplankton	0.642339333
20140800	back	cp	gilly	bucket	9999_3	0	NA	NA	NA	NA	daphnia	1.69	0.852	NA	zooplankton	0.642339333
20140800	back	cp	gilly	bucket	9999_3	0	NA	NA	NA	NA	daphnia	1.69	0.852	NA	zooplankton	0.642339333
20140800	back	cp	gilly	bucket	9999_3	0	NA	NA	NA	NA	daphnia	1.69	0.852	NA	zooplankton	0.642339333
20140800	back	cp	gilly	bucket	9999_3	0	NA	NA	NA	NA	daphnia	1.69	0.852	NA	zooplankton	0.642339333
20140800	back	cp	gilly	bucket	9999_3	0	NA	NA	NA	NA	daphnia	1.69	0.852	NA	zooplankton	0.642339333
20140800	back	cp	gilly	bucket	9999_3	0	NA	NA	NA	NA	daphnia	1.69	0.852	NA	zooplankton	0.642339333
20140800	back	cp	gilly	bucket	9999_3	0	NA	NA	NA	NA	daphnia	1.69	0.852	NA	zooplankton	0.642339333
20140800	back	cp	gilly	bucket	9999_3	0	NA	NA	NA	NA	daphnia	1.69	0.852	NA	zooplankton	0.642339333
20140800	back	cp	gilly	bucket	9999_3	0	NA	NA	NA	NA	daphnia	1.69	0.852	NA	zooplankton	0.642339333
20140800	back	cp	gilly	bucket	9999_3	0	NA	NA	NA	NA	daphnia	1.69	0.852	NA	zooplankton	0.642339333
20140800	back	cp	gilly	bucket	9999_3	0	NA	NA	NA	NA	daphnia	1.69	0.852	NA	zooplankton	0.642339333
20140800	back	cp	gilly	bucket	9999_3	0	NA	NA	NA	NA	daphnia	1.69	0.852	NA	zooplankton	0.642339333
20140800	back	cp	gilly	bucket	9999_3	0	NA	NA	NA	NA	daphnia	1.69	0.852	NA	zooplankton	0.642339333
20140800	back	cp	gilly	bucket	9999_3	0	NA	NA	NA	NA	daphnia	1.69	0.852	NA	zooplankton	0.642339333
20140800	back	cp	gilly	bucket	9999_3	0	NA	NA	NA	NA	daphnia	1.69	0.852	NA	zooplankton	0.642339333
20140800	back	cp	gilly	bucket	9999_3	0	NA	NA	NA	NA	daphnia	1.69	0.852	NA	zooplankton	0.642339333
20140800	back	cp	gilly	bucket	9999_3	0	NA	NA	NA	NA	daphnia	1.69	0.852	NA	zooplankton	0.642339333
20140800	back	cp	gilly	bucket	9999_3	0	NA	NA	NA	NA	daphnia	1.69	0.852	NA	zooplankton	0.642339333
20140800	back	cp	gilly	bucket	9999_3	0	NA	NA	NA	NA	heteroptera	1.971	1.267	NA	zooplankton	1.656679416
20140800	back	cp	gilly	pipe	9999_3	0	NA	NA	NA	NA	heteroptera	7.851	2.368	adult	benthos	23.05085271
20140800	back	cp	gilly	sweeping	9999_3	0	NA	NA	NA	NA	heteroptera	2.274	1.126	NA	nekton	1.509613822
20140800	back	cp	gilly	sweeping	9999_3	0	NA	NA	NA	NA	heteroptera	2.274	1.126	NA	nekton	1.509613822
20140800	back	cp	gilly	sweeping	9999_3	0	NA	NA	NA	NA	heteroptera	2.274	1.126	NA	nekton	1.509613822
20140800	back	cp	gilly	sweeping	9999_3	0	NA	NA	NA	NA	heteroptera	2.274	1.126	NA	nekton	1.509613822
20140800	back	cp	gilly	sweeping	9999_3	0	NA	NA	NA	NA	heteroptera	2.274	1.126	NA	nekton	1.509613822
20140800	back	cp	gilly	sweeping	9999_3	0	NA	NA	NA	NA	heteroptera	2.274	1.126	NA	nekton	1.509613822
20140800	back	cp	gilly	sweeping	9999_3	0	NA	NA	NA	NA	heteroptera	2.274	1.126	NA	nekton	1.509613822
20140800	back	cp	gilly	sweeping	9999_3	0	NA	NA	NA	NA	heteroptera	2.274	1.126	NA	nekton	1.509613822
20140800	back	cp	gilly	sweeping	9999_3	0	NA	NA	NA	NA	heteroptera	2.326	1.237	NA	nekton	1.863578674
20140800	back	cp	gilly	sweeping	9999_3	0	NA	NA	NA	NA	heteroptera	2.326	1.237	NA	nekton	1.863578674
20140800	back	cp	gilly	sweeping	9999_3	0	NA	NA	NA	NA	heteroptera	2.326	1.237	NA	nekton	1.863578674
20140800	back	cp	gilly	sweeping	9999_3	0	NA	NA	NA	NA	heteroptera	2.326	1.237	NA	nekton	1.863578674
20140800	back	cp	gilly	sweeping	9999_3	0	NA	NA	NA	NA	heteroptera	2.326	1.237	NA	nekton	1.863578674
20140800	back	cp	gilly	sweeping	9999_3	0	NA	NA	NA	NA	heteroptera	2.326	1.237	NA	nekton	1.863578674
20140800	back	cp	gilly	sweeping	9999_3	0	NA	NA	NA	NA	heteroptera	2.326	1.237	NA	nekton	1.863578674
20140800	back	cp	gilly	sweeping	9999_3	0	NA	NA	NA	NA	heteroptera	2.329	1.126	NA	nekton	1.54612603
20140800	back	cp	gilly	sweeping	9999_3	0	NA	NA	NA	NA	heteroptera	2.329	1.126	NA	nekton	1.54612603
20140800	back	cp	gilly	sweeping	9999_3	0	NA	NA	NA	NA	heteroptera	2.329	1.126	NA	nekton	1.54612603
20140800	back	cp	gilly	sweeping	9999_3	0	NA	NA	NA	NA	heteroptera	2.329	1.126	NA	nekton	1.54612603
20140800	back	cp	gilly	sweeping	9999_3	0	NA	NA	NA	NA	heteroptera	2.329	1.126	NA	nekton	1.54612603
20140800	back	cp	gilly	sweeping	9999_3	0	NA	NA	NA	NA	heteroptera	2.329	1.126	NA	nekton	1.54612603
20140800	back	cp	gilly	sweeping	9999_3	0	NA	NA	NA	NA	heteroptera	2.329	1.126	NA	nekton	1.54612603
20140800	back	cp	gilly	sweeping	9999_3	0	NA	NA	NA	NA	heteroptera	2.39	1.193	NA	nekton	1.781055327
20140800	back	cp	gilly	sweeping	9999_3	0	NA	NA	NA	NA	heteroptera	2.39	1.193	NA	nekton	1.781055327
20140800	back	cp	gilly	sweeping	9999_3	0	NA	NA	NA	NA	heteroptera	2.39	1.193	NA	nekton	1.781055327
20140800	back	cp	gilly	sweeping	9999_3	0	NA	NA	NA	NA	heteroptera	2.39	1.193	NA	nekton	1.781055327
20140800	back	cp	gilly	sweeping	9999_3	0	NA	NA	NA	NA	heteroptera	2.39	1.193	NA	nekton	1.781055327
20140800	back	cp	gilly	sweeping	9999_3	0	NA	NA	NA	NA	heteroptera	2.39	1.193	NA	nekton	1.781055327
20140800	back	cp	gilly	sweeping	9999_3	0	NA	NA	NA	NA	heteroptera	2.39	1.193	NA	nekton	1.781055327
20140800	back	cp	gilly	sweeping	9999_3	0	NA	NA	NA	NA	heteroptera	2.39	1.193	NA	nekton	1.781055327
20140800	back	cp	gilly	sweeping	9999_3	0	NA	NA	NA	NA	nematocera	5.833	0.828	NA	nekton	2.09387751
20140800	back	cp	gilly	sweeping	9999_3	0	NA	NA	NA	NA	nematocera	5.833	0.828	NA	nekton	2.09387751
20140800	back	cp	gilly	sweeping	9999_3	0	NA	NA	NA	NA	nematocera	5.833	0.828	NA	nekton	2.09387751
20140800	back	cp	gilly	sweeping	9999_3	0	NA	NA	NA	NA	nematocera	5.833	0.828	NA	nekton	2.09387751
20140800	back	cp	gilly	sweeping	9999_3	0	NA	NA	NA	NA	nematocera	5.833	0.828	NA	nekton	2.09387751
20140800	back	cp	gilly	sweeping	9999_3	0	NA	NA	NA	NA	nematocera	5.833	0.828	NA	nekton	2.09387751
20140800	back	cp	gilly	sweeping	9999_3	0	NA	NA	NA	NA	nematocera	5.833	0.828	NA	nekton	2.09387751
20140800	back	cp	gilly	bucket	9999_3	0	NA	NA	NA	NA	nematocera	1.681	0.45	NA	zooplankton	0.178234332
20140800	back	cp	gilly	bucket	9999_3	0	NA	NA	NA	NA	nematocera	4.066	0.233	NA	zooplankton	0.115578709
20140800	back	cp	gilly	pipe	9999_3	0	NA	NA	NA	NA	nematocera	5.889	0.299	chironomidae	benthos	0.275665587
20140800	back	cp	gilly	bucket	9999_3	0	NA	NA	NA	NA	ostracoda	0.87	0.577	NA	zooplankton	0.151659459
20140800	back	cp	gilly	bucket	9999_3	0	NA	NA	NA	NA	ostracoda	0.87	0.577	NA	zooplankton	0.151659459
20140800	back	cp	gilly	bucket	9999_3	0	NA	NA	NA	NA	ostracoda	0.87	0.577	NA	zooplankton	0.151659459
20140800	back	cp	gilly	bucket	9999_3	0	NA	NA	NA	NA	ostracoda	0.87	0.577	NA	zooplankton	0.151659459
20140800	back	cp	gilly	bucket	9999_3	0	NA	NA	NA	NA	ostracoda	0.87	0.577	NA	zooplankton	0.151659459
20140800	back	cp	gilly	bucket	9999_3	0	NA	NA	NA	NA	ostracoda	0.87	0.577	NA	zooplankton	0.151659459
20140800	back	cp	gilly	bucket	9999_3	0	NA	NA	NA	NA	ostracoda	0.87	0.577	NA	zooplankton	0.151659459
20140800	back	cp	gilly	bucket	9999_3	0	NA	NA	NA	NA	ostracoda	0.87	0.577	NA	zooplankton	0.151659459
20140800	back	cp	gilly	bucket	9999_3	0	NA	NA	NA	NA	ostracoda	0.87	0.577	NA	zooplankton	0.151659459
20140800	back	cp	gilly	bucket	9999_3	0	NA	NA	NA	NA	ostracoda	0.87	0.577	NA	zooplankton	0.151659459
20140800	back	cp	gilly	bucket	9999_3	0	NA	NA	NA	NA	ostracoda	0.87	0.577	NA	zooplankton	0.151659459
20140800	back	cp	gilly	bucket	9999_3	0	NA	NA	NA	NA	ostracoda	0.87	0.577	NA	zooplankton	0.151659459
20140800	back	cp	gilly	bucket	9999_3	0	NA	NA	NA	NA	ostracoda	0.87	0.577	NA	zooplankton	0.151659459
20140800	back	cp	gilly	bucket	9999_3	0	NA	NA	NA	NA	ostracoda	0.87	0.577	NA	zooplankton	0.151659459
20140800	back	cp	gilly	bucket	9999_3	0	NA	NA	NA	NA	ostracoda	0.87	0.577	NA	zooplankton	0.151659459
20140800	back	cp	gilly	bucket	9999_3	0	NA	NA	NA	NA	ostracoda	0.87	0.577	NA	zooplankton	0.151659459
20140800	back	cp	gilly	bucket	9999_3	0	NA	NA	NA	NA	ostracoda	0.87	0.577	NA	zooplankton	0.151659459
20140800	back	cp	gilly	bucket	9999_3	0	NA	NA	NA	NA	ostracoda	0.87	0.577	NA	zooplankton	0.151659459
20140800	back	cp	gilly	bucket	9999_3	0	NA	NA	NA	NA	ostracoda	0.87	0.577	NA	zooplankton	0.151659459
20140800	back	cp	gilly	bucket	9999_3	0	NA	NA	NA	NA	ostracoda	0.87	0.577	NA	zooplankton	0.151659459
20140800	back	cp	gilly	bucket	9999_3	0	NA	NA	NA	NA	ostracoda	0.87	0.577	NA	zooplankton	0.151659459
20140800	back	cp	gilly	bucket	9999_3	0	NA	NA	NA	NA	ostracoda	0.87	0.577	NA	zooplankton	0.151659459
20140800	back	cp	gilly	bucket	9999_3	0	NA	NA	NA	NA	ostracoda	0.87	0.577	NA	zooplankton	0.151659459
20140800	back	cp	gilly	bucket	9999_3	0	NA	NA	NA	NA	ostracoda	0.87	0.577	NA	zooplankton	0.151659459
20140800	back	cp	gilly	bucket	9999_3	0	NA	NA	NA	NA	ostracoda	0.87	0.577	NA	zooplankton	0.151659459
20140800	back	cp	gilly	bucket	9999_3	0	NA	NA	NA	NA	ostracoda	0.87	0.577	NA	zooplankton	0.151659459
20140800	back	cp	gilly	bucket	9999_3	0	NA	NA	NA	NA	ostracoda	0.87	0.577	NA	zooplankton	0.151659459
20140800	back	cp	gilly	bucket	9999_3	0	NA	NA	NA	NA	ostracoda	0.87	0.577	NA	zooplankton	0.151659459
20140800	back	cp	gilly	bucket	9999_3	0	NA	NA	NA	NA	ostracoda	0.87	0.577	NA	zooplankton	0.151659459
20140800	back	cp	gilly	bucket	9999_3	0	NA	NA	NA	NA	ostracoda	0.87	0.577	NA	zooplankton	0.151659459
20140800	back	cp	gilly	bucket	9999_3	0	NA	NA	NA	NA	ostracoda	0.87	0.577	NA	zooplankton	0.151659459
20140800	back	cp	gilly	bucket	9999_3	0	NA	NA	NA	NA	ostracoda	0.87	0.577	NA	zooplankton	0.151659459
20140800	back	cp	gilly	bucket	9999_3	0	NA	NA	NA	NA	ostracoda	0.87	0.577	NA	zooplankton	0.151659459
20140800	back	cp	gilly	bucket	9999_3	0	NA	NA	NA	NA	ostracoda	0.87	0.577	NA	zooplankton	0.151659459
20140800	back	cp	gilly	bucket	9999_3	0	NA	NA	NA	NA	ostracoda	0.87	0.577	NA	zooplankton	0.151659459
20140800	back	cp	gilly	bucket	9999_3	0	NA	NA	NA	NA	trichoptera	1.799	0.421	in plant	zooplankton	0.166952904
20140800	back	cp	gilly	bucket	9999_3	0	NA	NA	NA	NA	trichoptera	1.799	0.421	in plant	zooplankton	0.166952904
20140800	back	cp	gilly	bucket	9999_3	0	NA	NA	NA	NA	trichoptera	1.799	0.421	in plant	zooplankton	0.166952904
20140800	back	cp	gilly	bucket	9999_3	0	NA	NA	NA	NA	trichoptera	1.799	0.421	in plant	zooplankton	0.166952904
20140800	back	cp	gilly	bucket	9999_3	0	NA	NA	NA	NA	trichoptera	1.799	0.421	in plant	zooplankton	0.166952904
20140800	back	cp	gilly	bucket	9999_3	0	NA	NA	NA	NA	trichoptera	1.799	0.421	in plant	zooplankton	0.166952904
20140800	back	cp	gilly	bucket	9999_3	0	NA	NA	NA	NA	trichoptera	1.799	0.421	in plant	zooplankton	0.166952904
20140800	back	cp	gilly	bucket	9999_3	0	NA	NA	NA	NA	trichoptera	1.799	0.421	in plant	zooplankton	0.166952904
20140800	back	cp	gilly	bucket	9999_3	0	NA	NA	NA	NA	trichoptera	1.799	0.421	in plant	zooplankton	0.166952904
20140800	back	cp	gilly	bucket	9999_3	0	NA	NA	NA	NA	trichoptera	1.799	0.421	in plant	zooplankton	0.166952904
20140800	back	cp	gilly	pipe	9999_3	0	NA	NA	NA	NA	trichoptera	7.744	1.327	NA	benthos	7.140124958
20140800	back	cp	gilly	pipe	9999_3	0	NA	NA	NA	NA	trichoptera	7.744	1.327	NA	benthos	7.140124958
20140800	back	cp	gilly	sweeping	9999_3	0	NA	NA	NA	NA	trichoptera	7.201	1.406	NA	nekton	7.453531215
20140800	back	cp	gilly	sweeping	9999_3	0	NA	NA	NA	NA	trichoptera	7.744	1.327	NA	nekton	7.140124958
20140800	back	cp	gilly	sweeping	9999_3	0	NA	NA	NA	NA	trichoptera	7.964	1.429	NA	nekton	8.515189773
20140800	back	cp	gilly	sweeping	9999_3	0	NA	NA	NA	NA	trichoptera	8.309	1.218	NA	nekton	6.454193147
20140800	back	cp	gilly	bucket	9999_3	0	NA	NA	NA	NA	zygoptera	2.76	0.519	NA	zooplankton	0.389262368
20140800	back	cp	gilly	bucket	9999_3	0	NA	NA	NA	NA	zygoptera	2.76	0.519	NA	zooplankton	0.389262368
20140800	back	cp	gilly	pipe	9999_3	0	NA	NA	NA	NA	zygoptera	11.98	1.958	NA	benthos	24.04810255
20140800	back	cp	gilly	pipe	9999_3	0	NA	NA	NA	NA	zygoptera	11.98	1.958	NA	benthos	24.04810255
20140800	back	cp	gilly	pipe	9999_3	0	NA	NA	NA	NA	zygoptera	11.98	1.958	NA	benthos	24.04810255
20140800	back	cp	gilly	pipe	9999_3	0	NA	NA	NA	NA	zygoptera	11.98	1.958	NA	benthos	24.04810255
20140800	back	cp	gilly	pipe	9999_3	0	NA	NA	NA	NA	zygoptera	11.98	1.958	NA	benthos	24.04810255
20140800	back	cp	gilly	pipe	9999_3	0	NA	NA	NA	NA	zygoptera	11.98	1.958	NA	benthos	24.04810255
20140800	back	cp	gilly	sweeping	9999_3	0	NA	NA	NA	NA	zygoptera	7.808	1.485	NA	nekton	9.015531482
20140800	back	cp	gilly	sweeping	9999_3	0	NA	NA	NA	NA	zygoptera	7.808	1.485	NA	nekton	9.015531482
20140800	back	cp	gilly	sweeping	9999_3	0	NA	NA	NA	NA	zygoptera	7.808	1.485	NA	nekton	9.015531482
20140800	back	cp	gilly	sweeping	9999_3	0	NA	NA	NA	NA	zygoptera	7.808	1.485	NA	nekton	9.015531482
20140800	back	cp	gilly	sweeping	9999_3	0	NA	NA	NA	NA	zygoptera	7.808	1.485	NA	nekton	9.015531482
20140800	back	cp	gilly	sweeping	9999_3	0	NA	NA	NA	NA	zygoptera	7.808	1.485	NA	nekton	9.015531482
20140800	back	cp	gilly	sweeping	9999_3	0	NA	NA	NA	NA	zygoptera	7.808	1.485	NA	nekton	9.015531482
20140800	back	cp	gilly	sweeping	9999_3	0	NA	NA	NA	NA	zygoptera	7.808	1.485	NA	nekton	9.015531482
20140800	back	cp	gilly	sweeping	9999_3	0	NA	NA	NA	NA	zygoptera	7.808	1.485	NA	nekton	9.015531482
20140800	back	cp	gilly	sweeping	9999_3	0	NA	NA	NA	NA	zygoptera	7.808	1.485	NA	nekton	9.015531482
20140800	back	cp	gilly	sweeping	9999_3	0	NA	NA	NA	NA	zygoptera	7.808	1.485	NA	nekton	9.015531482
20140800	back	cp	gilly	sweeping	9999_3	0	NA	NA	NA	NA	zygoptera	7.808	1.485	NA	nekton	9.015531482
20140800	back	cp	gilly	sweeping	9999_3	0	NA	NA	NA	NA	zygoptera	7.808	1.485	NA	nekton	9.015531482
20140800	back	cp	gilly	sweeping	9999_3	0	NA	NA	NA	NA	zygoptera	7.808	1.485	NA	nekton	9.015531482
20140800	back	cp	gilly	sweeping	9999_3	0	NA	NA	NA	NA	zygoptera	7.808	1.485	NA	nekton	9.015531482
20140800	back	cp	gilly	sweeping	9999_3	0	NA	NA	NA	NA	zygoptera	7.808	1.485	NA	nekton	9.015531482
20140800	back	cp	gilly	sweeping	9999_3	0	NA	NA	NA	NA	zygoptera	7.808	1.485	NA	nekton	9.015531482
20140800	back	cp	gilly	sweeping	9999_3	0	NA	NA	NA	NA	zygoptera	7.808	1.485	NA	nekton	9.015531482
20140800	back	cp	gilly	sweeping	9999_3	0	NA	NA	NA	NA	zygoptera	7.808	1.485	NA	nekton	9.015531482
20140800	back	cp	gilly	sweeping	9999_3	0	NA	NA	NA	NA	zygoptera	7.808	1.485	NA	nekton	9.015531482
20140800	back	cp	gilly	sweeping	9999_3	0	NA	NA	NA	NA	zygoptera	7.808	1.485	NA	nekton	9.015531482
20140800	back	cp	gilly	sweeping	9999_3	0	NA	NA	NA	NA	zygoptera	7.808	1.485	NA	nekton	9.015531482
20140800	back	cp	gilly	sweeping	9999_3	0	NA	NA	NA	NA	zygoptera	7.808	1.485	NA	nekton	9.015531482
20140800	back	cp	gilly	sweeping	9999_3	0	NA	NA	NA	NA	zygoptera	7.808	1.485	NA	nekton	9.015531482
20140800	back	cp	gilly	sweeping	9999_3	0	NA	NA	NA	NA	zygoptera	7.808	1.485	NA	nekton	9.015531482
20140800	back	cp	gilly	sweeping	9999_3	0	NA	NA	NA	NA	zygoptera	7.808	1.485	NA	nekton	9.015531482
20140800	back	cp	gilly	sweeping	9999_3	0	NA	NA	NA	NA	zygoptera	7.808	1.485	NA	nekton	9.015531482
20140800	back	cp	gilly	sweeping	9999_3	0	NA	NA	NA	NA	zygoptera	7.808	1.485	NA	nekton	9.015531482
20140800	back	cp	gilly	sweeping	9999_3	0	NA	NA	NA	NA	zygoptera	7.808	1.485	NA	nekton	9.015531482
20140800	back	cp	gilly	sweeping	9999_3	0	NA	NA	NA	NA	zygoptera	7.808	1.485	NA	nekton	9.015531482
20140800	back	cp	gilly	sweeping	9999_3	0	NA	NA	NA	NA	zygoptera	7.808	1.485	NA	nekton	9.015531482
20140800	back	cp	gilly	sweeping	9999_3	0	NA	NA	NA	NA	zygoptera	7.808	1.485	NA	nekton	9.015531482
20140800	back	cp	gilly	sweeping	9999_3	0	NA	NA	NA	NA	zygoptera	7.808	1.485	NA	nekton	9.015531482
20140800	back	cp	gilly	sweeping	9999_3	0	NA	NA	NA	NA	zygoptera	7.808	1.485	NA	nekton	9.015531482
20140800	back	cp	gilly	sweeping	9999_3	0	NA	NA	NA	NA	zygoptera	7.808	1.485	NA	nekton	9.015531482
20140800	back	cp	gilly	sweeping	9999_3	0	NA	NA	NA	NA	zygoptera	7.808	1.485	NA	nekton	9.015531482
20140800	back	cp	gilly	sweeping	9999_3	0	NA	NA	NA	NA	zygoptera	7.808	1.485	NA	nekton	9.015531482
20140800	back	cp	gilly	sweeping	9999_3	0	NA	NA	NA	NA	zygoptera	7.808	1.485	NA	nekton	9.015531482
20140800	back	cp	gilly	sweeping	9999_3	0	NA	NA	NA	NA	zygoptera	7.808	1.485	NA	nekton	9.015531482
20140800	back	cp	gilly	sweeping	9999_3	0	NA	NA	NA	NA	zygoptera	7.808	1.485	NA	nekton	9.015531482
20140800	back	cp	gilly	sweeping	9999_3	0	NA	NA	NA	NA	zygoptera	7.808	1.485	NA	nekton	9.015531482
20140800	back	cp	gilly	sweeping	9999_3	0	NA	NA	NA	NA	zygoptera	7.808	1.485	NA	nekton	9.015531482
20140800	back	cp	gilly	sweeping	9999_3	0	NA	NA	NA	NA	zygoptera	7.808	1.485	NA	nekton	9.015531482
20140800	back	cp	gilly	sweeping	9999_3	0	NA	NA	NA	NA	zygoptera	7.808	1.485	NA	nekton	9.015531482
20140800	back	cp	gilly	sweeping	9999_3	0	NA	NA	NA	NA	zygoptera	7.808	1.485	NA	nekton	9.015531482
20140800	back	cp	gilly	sweeping	9999_3	0	NA	NA	NA	NA	zygoptera	11.98	1.958	NA	nekton	24.04810255
20140800	back	cp	gilly	sweeping	9999_3	0	NA	NA	NA	NA	zygoptera	11.98	1.958	NA	nekton	24.04810255
20140800	back	cp	gilly	sweeping	9999_3	0	NA	NA	NA	NA	zygoptera	11.98	1.958	NA	nekton	24.04810255
20140800	back	cp	gilly	sweeping	9999_3	0	NA	NA	NA	NA	zygoptera	11.98	1.958	NA	nekton	24.04810255
20140800	back	cp	gilly	sweeping	9999_3	0	NA	NA	NA	NA	zygoptera	11.98	1.958	NA	nekton	24.04810255
20140800	back	cp	gilly	sweeping	9999_3	0	NA	NA	NA	NA	zygoptera	11.98	1.958	NA	nekton	24.04810255
20140800	back	cp	gilly	sweeping	9999_3	0	NA	NA	NA	NA	zygoptera	11.98	1.958	NA	nekton	24.04810255
20140800	back	cp	gilly	sweeping	9999_3	0	NA	NA	NA	NA	zygoptera	11.98	1.958	NA	nekton	24.04810255
20140800	back	cp	gilly	sweeping	9999_3	0	NA	NA	NA	NA	zygoptera	11.98	1.958	NA	nekton	24.04810255
20140800	back	cp	gilly	sweeping	9999_3	0	NA	NA	NA	NA	zygoptera	11.98	1.958	NA	nekton	24.04810255
20140800	back	cp	gilly	sweeping	9999_3	0	NA	NA	NA	NA	zygoptera	11.98	1.958	NA	nekton	24.04810255
20140800	back	cp	gilly	sweeping	9999_3	0	NA	NA	NA	NA	zygoptera	11.98	1.958	NA	nekton	24.04810255
20140800	back	cp	gilly	sweeping	9999_3	0	NA	NA	NA	NA	zygoptera	11.98	1.958	NA	nekton	24.04810255
20140800	back	cp	gilly	sweeping	9999_3	0	NA	NA	NA	NA	zygoptera	11.98	1.958	NA	nekton	24.04810255
20140800	back	cp	gilly	sweeping	9999_3	0	NA	NA	NA	NA	zygoptera	11.98	1.958	NA	nekton	24.04810255
20140800	back	cp	gilly	sweeping	9999_3	0	NA	NA	NA	NA	zygoptera	11.98	1.958	NA	nekton	24.04810255
20140800	back	cp	gilly	sweeping	9999_3	0	NA	NA	NA	NA	zygoptera	11.98	1.958	NA	nekton	24.04810255
20140800	back	cp	gilly	sweeping	9999_3	0	NA	NA	NA	NA	zygoptera	11.98	1.958	NA	nekton	24.04810255
20140800	back	cp	gilly	sweeping	9999_3	0	NA	NA	NA	NA	zygoptera	11.98	1.958	NA	nekton	24.04810255
20140800	back	cp	gilly	sweeping	9999_3	0	NA	NA	NA	NA	zygoptera	11.98	1.958	NA	nekton	24.04810255
20140800	back	cp	gilly	sweeping	9999_3	0	NA	NA	NA	NA	zygoptera	11.98	1.958	NA	nekton	24.04810255
20140800	back	cp	gilly	sweeping	9999_3	0	NA	NA	NA	NA	zygoptera	11.98	1.958	NA	nekton	24.04810255
20140800	back	cp	gilly	sweeping	9999_3	0	NA	NA	NA	NA	zygoptera	11.98	1.958	NA	nekton	24.04810255
20140800	back	cp	gilly	sweeping	9999_3	0	NA	NA	NA	NA	zygoptera	11.98	1.958	NA	nekton	24.04810255
20140800	back	cp	gilly	sweeping	9999_3	0	NA	NA	NA	NA	zygoptera	11.98	1.958	NA	nekton	24.04810255
20140800	back	cp	gilly	sweeping	9999_3	0	NA	NA	NA	NA	zygoptera	11.98	1.958	NA	nekton	24.04810255
20140800	back	cp	gilly	sweeping	9999_3	0	NA	NA	NA	NA	zygoptera	11.98	1.958	NA	nekton	24.04810255
20140800	back	cp	gilly	sweeping	9999_3	0	NA	NA	NA	NA	zygoptera	11.98	1.958	NA	nekton	24.04810255
20140800	back	cp	gilly	sweeping	9999_3	0	NA	NA	NA	NA	zygoptera	11.98	1.958	NA	nekton	24.04810255
20140800	back	cp	gilly	sweeping	9999_3	0	NA	NA	NA	NA	zygoptera	11.98	1.958	NA	nekton	24.04810255
20140800	back	cp	gilly	sweeping	9999_3	0	NA	NA	NA	NA	zygoptera	11.98	1.958	NA	nekton	24.04810255
20140800	back	cp	gilly	sweeping	9999_3	0	NA	NA	NA	NA	zygoptera	11.98	1.958	NA	nekton	24.04810255
20140800	back	cp	gilly	sweeping	9999_3	0	NA	NA	NA	NA	zygoptera	11.98	1.958	NA	nekton	24.04810255
20140800	back	cp	gilly	sweeping	9999_3	0	NA	NA	NA	NA	zygoptera	11.98	1.958	NA	nekton	24.04810255
20140800	back	cp	gilly	sweeping	9999_3	0	NA	NA	NA	NA	zygoptera	11.98	1.958	NA	nekton	24.04810255
20140800	back	cp	gilly	sweeping	9999_3	0	NA	NA	NA	NA	zygoptera	11.98	1.958	NA	nekton	24.04810255
20140800	back	cp	gilly	sweeping	9999_3	0	NA	NA	NA	NA	zygoptera	11.98	1.958	NA	nekton	24.04810255
20140800	back	cp	gilly	sweeping	9999_3	0	NA	NA	NA	NA	zygoptera	11.98	1.958	NA	nekton	24.04810255
20140800	back	cp	gilly	sweeping	9999_3	0	NA	NA	NA	NA	zygoptera	11.98	1.958	NA	nekton	24.04810255
20140800	back	cp	gilly	sweeping	9999_3	0	NA	NA	NA	NA	zygoptera	11.98	1.958	NA	nekton	24.04810255
20140800	back	cp	gilly	sweeping	9999_3	0	NA	NA	NA	NA	zygoptera	11.98	1.958	NA	nekton	24.04810255
20140800	back	cp	gilly	sweeping	9999_3	0	NA	NA	NA	NA	zygoptera	11.98	1.958	NA	nekton	24.04810255
20140800	back	cp	gilly	sweeping	9999_3	0	NA	NA	NA	NA	zygoptera	11.98	1.958	NA	nekton	24.04810255
20140800	back	cp	gilly	sweeping	9999_3	0	NA	NA	NA	NA	zygoptera	11.98	1.958	NA	nekton	24.04810255
20140800	back	cp	gilly	sweeping	9999_3	0	NA	NA	NA	NA	zygoptera	11.98	1.958	NA	nekton	24.04810255
20140800	back	cp	gilly	sweeping	9999_3	0	NA	NA	NA	NA	zygoptera	11.98	1.958	NA	nekton	24.04810255
20140800	back	cp	gilly	sweeping	9999_3	0	NA	NA	NA	NA	zygoptera	11.98	1.958	NA	nekton	24.04810255
20140800	back	cp	gilly	sweeping	9999_3	0	NA	NA	NA	NA	zygoptera	11.98	1.958	NA	nekton	24.04810255
20140800	back	cp	gilly	sweeping	9999_3	0	NA	NA	NA	NA	zygoptera	11.98	1.958	NA	nekton	24.04810255
20140800	back	cp	gilly	sweeping	9999_3	0	NA	NA	NA	NA	zygoptera	11.98	1.958	NA	nekton	24.04810255
20140800	back	cp	gilly	sweeping	9999_3	0	NA	NA	NA	NA	zygoptera	11.98	1.958	NA	nekton	24.04810255
20140800	back	cp	gilly	sweeping	9999_3	0	NA	NA	NA	NA	zygoptera	11.98	1.958	NA	nekton	24.04810255
20140800	back	cp	gilly	sweeping	9999_3	0	NA	NA	NA	NA	zygoptera	11.98	1.958	NA	nekton	24.04810255
20140800	back	cp	gilly	sweeping	9999_3	0	NA	NA	NA	NA	zygoptera	11.98	1.958	NA	nekton	24.04810255
20140800	back	cp	gilly	sweeping	9999_3	0	NA	NA	NA	NA	zygoptera	11.98	1.958	NA	nekton	24.04810255
20140800	back	cp	gilly	sweeping	9999_3	0	NA	NA	NA	NA	zygoptera	11.98	1.958	NA	nekton	24.04810255
20140800	back	cp	gilly	sweeping	9999_3	0	NA	NA	NA	NA	zygoptera	11.98	1.958	NA	nekton	24.04810255
20140800	back	cp	gilly	sweeping	9999_3	0	NA	NA	NA	NA	zygoptera	11.98	1.958	NA	nekton	24.04810255
20140800	back	cp	gilly	sweeping	9999_3	0	NA	NA	NA	NA	zygoptera	11.98	1.958	NA	nekton	24.04810255
20140800	back	cp	gilly	sweeping	9999_3	0	NA	NA	NA	NA	zygoptera	11.98	1.958	NA	nekton	24.04810255
20140800	back	cp	gilly	sweeping	9999_3	0	NA	NA	NA	NA	zygoptera	11.98	1.958	NA	nekton	24.04810255
20140800	back	cp	gilly	sweeping	9999_3	0	NA	NA	NA	NA	zygoptera	11.98	1.958	NA	nekton	24.04810255
20140800	back	cp	gilly	sweeping	9999_3	0	NA	NA	NA	NA	zygoptera	11.98	1.958	NA	nekton	24.04810255
20140800	back	cp	gilly	sweeping	9999_3	0	NA	NA	NA	NA	zygoptera	11.98	1.958	NA	nekton	24.04810255
20140800	back	cp	gilly	sweeping	9999_3	0	NA	NA	NA	NA	zygoptera	11.98	1.958	NA	nekton	24.04810255
20140800	back	cp	gilly	sweeping	9999_3	0	NA	NA	NA	NA	zygoptera	11.98	1.958	NA	nekton	24.04810255
20140800	back	cp	gilly	sweeping	9999_3	0	NA	NA	NA	NA	zygoptera	11.98	1.958	NA	nekton	24.04810255
20140800	back	cp	gilly	sweeping	9999_3	0	NA	NA	NA	NA	zygoptera	11.98	1.958	NA	nekton	24.04810255
20140800	back	cp	gilly	sweeping	9999_3	0	NA	NA	NA	NA	zygoptera	11.98	1.958	NA	nekton	24.04810255
20140800	back	cp	gilly	sweeping	9999_3	0	NA	NA	NA	NA	zygoptera	11.98	1.958	NA	nekton	24.04810255
20140800	back	cp	gilly	sweeping	9999_3	0	NA	NA	NA	NA	zygoptera	11.98	1.958	NA	nekton	24.04810255
20140800	back	cp	gilly	sweeping	9999_3	0	NA	NA	NA	NA	zygoptera	11.98	1.958	NA	nekton	24.04810255
20140800	back	cp	gilly	sweeping	9999_3	0	NA	NA	NA	NA	zygoptera	11.98	1.958	NA	nekton	24.04810255
20140800	back	cp	gilly	sweeping	9999_3	0	NA	NA	NA	NA	zygoptera	11.98	1.958	NA	nekton	24.04810255
20140800	back	cp	gilly	sweeping	9999_3	0	NA	NA	NA	NA	zygoptera	11.98	1.958	NA	nekton	24.04810255
20140800	back	cp	gilly	sweeping	9999_3	0	NA	NA	NA	NA	zygoptera	11.98	1.958	NA	nekton	24.04810255
20140800	back	cp	gilly	sweeping	9999_3	0	NA	NA	NA	NA	zygoptera	11.98	1.958	NA	nekton	24.04810255
20140800	back	cp	gilly	sweeping	9999_3	0	NA	NA	NA	NA	zygoptera	11.98	1.958	NA	nekton	24.04810255
20140800	back	cp	gilly	sweeping	9999_3	0	NA	NA	NA	NA	zygoptera	11.98	1.958	NA	nekton	24.04810255
20140800	back	cp	gilly	sweeping	9999_3	0	NA	NA	NA	NA	zygoptera	11.98	1.958	NA	nekton	24.04810255
20140800	back	cp	gilly	sweeping	9999_3	0	NA	NA	NA	NA	zygoptera	11.98	1.958	NA	nekton	24.04810255
20140800	back	cp	gilly	sweeping	9999_3	0	NA	NA	NA	NA	zygoptera	11.98	1.958	NA	nekton	24.04810255
20140800	back	cp	gilly	sweeping	9999_3	0	NA	NA	NA	NA	zygoptera	11.98	1.958	NA	nekton	24.04810255
20140800	back	cp	gilly	sweeping	9999_3	0	NA	NA	NA	NA	zygoptera	11.98	1.958	NA	nekton	24.04810255
20140800	back	cp	gilly	sweeping	9999_3	0	NA	NA	NA	NA	zygoptera	11.98	1.958	NA	nekton	24.04810255
20140800	back	cp	gilly	sweeping	9999_3	0	NA	NA	NA	NA	zygoptera	11.98	1.958	NA	nekton	24.04810255
20140800	back	cp	gilly	sweeping	9999_3	0	NA	NA	NA	NA	zygoptera	11.98	1.958	NA	nekton	24.04810255
20140800	back	cp	gilly	sweeping	9999_3	0	NA	NA	NA	NA	zygoptera	11.98	1.958	NA	nekton	24.04810255
20140800	back	cp	gilly	sweeping	9999_3	0	NA	NA	NA	NA	zygoptera	11.98	1.958	NA	nekton	24.04810255
20140800	back	cp	gilly	sweeping	9999_3	0	NA	NA	NA	NA	zygoptera	11.98	1.958	NA	nekton	24.04810255
20140800	back	cp	gilly	sweeping	9999_3	0	NA	NA	NA	NA	zygoptera	11.98	1.958	NA	nekton	24.04810255
20140800	back	cp	gilly	sweeping	9999_3	0	NA	NA	NA	NA	zygoptera	11.98	1.958	NA	nekton	24.04810255
20140800	back	cp	gilly	sweeping	9999_3	0	NA	NA	NA	NA	zygoptera	11.98	1.958	NA	nekton	24.04810255
20140800	back	cp	gilly	sweeping	9999_3	0	NA	NA	NA	NA	zygoptera	11.98	1.958	NA	nekton	24.04810255
20140800	back	cp	gilly	sweeping	9999_3	0	NA	NA	NA	NA	zygoptera	11.98	1.958	NA	nekton	24.04810255
20140800	back	cp	gilly	sweeping	9999_3	0	NA	NA	NA	NA	zygoptera	11.98	1.958	NA	nekton	24.04810255
20140800	back	cp	gilly	sweeping	9999_3	0	NA	NA	NA	NA	zygoptera	11.98	1.958	NA	nekton	24.04810255
20140800	back	cp	gilly	sweeping	9999_3	0	NA	NA	NA	NA	zygoptera	11.98	1.958	NA	nekton	24.04810255
20140800	back	cp	gilly	sweeping	9999_3	0	NA	NA	NA	NA	zygoptera	11.98	1.958	NA	nekton	24.04810255
20140800	back	cp	gilly	sweeping	9999_3	0	NA	NA	NA	NA	zygoptera	11.98	1.958	NA	nekton	24.04810255
20140800	back	cp	gilly	sweeping	9999_3	0	NA	NA	NA	NA	zygoptera	11.98	1.958	NA	nekton	24.04810255
20140800	back	cp	gilly	sweeping	9999_3	0	NA	NA	NA	NA	zygoptera	11.98	1.958	NA	nekton	24.04810255
20140800	back	cp	gilly	sweeping	9999_3	0	NA	NA	NA	NA	zygoptera	11.98	1.958	NA	nekton	24.04810255
20140800	back	cp	gilly	sweeping	9999_3	0	NA	NA	NA	NA	zygoptera	11.98	1.958	NA	nekton	24.04810255
20140800	back	cp	gilly	sweeping	9999_3	0	NA	NA	NA	NA	zygoptera	11.98	1.958	NA	nekton	24.04810255
20140800	back	cp	gilly	sweeping	9999_3	0	NA	NA	NA	NA	zygoptera	11.98	1.958	NA	nekton	24.04810255
20140800	back	cp	gilly	sweeping	9999_3	0	NA	NA	NA	NA	zygoptera	11.98	1.958	NA	nekton	24.04810255
20140800	back	cp	gilly	sweeping	9999_3	0	NA	NA	NA	NA	zygoptera	11.98	1.958	NA	nekton	24.04810255
20140800	back	cp	gilly	sweeping	9999_3	0	NA	NA	NA	NA	zygoptera	11.98	1.958	NA	nekton	24.04810255
20140800	back	cp	gilly	sweeping	9999_3	0	NA	NA	NA	NA	zygoptera	11.98	1.958	NA	nekton	24.04810255
20140800	back	cp	gilly	sweeping	9999_3	0	NA	NA	NA	NA	zygoptera	11.98	1.958	NA	nekton	24.04810255
20140800	back	cp	gilly	sweeping	9999_3	0	NA	NA	NA	NA	zygoptera	11.98	1.958	NA	nekton	24.04810255
20140800	back	cp	gilly	sweeping	9999_3	0	NA	NA	NA	NA	zygoptera	11.98	1.958	NA	nekton	24.04810255
20140800	back	cp	gilly	sweeping	9999_3	0	NA	NA	NA	NA	zygoptera	11.98	1.958	NA	nekton	24.04810255
20140800	back	cp	gilly	sweeping	9999_3	0	NA	NA	NA	NA	zygoptera	11.98	1.958	NA	nekton	24.04810255
20140800	back	cp	gilly	sweeping	9999_3	0	NA	NA	NA	NA	zygoptera	11.98	1.958	NA	nekton	24.04810255
20140800	back	cp	gilly	sweeping	9999_3	0	NA	NA	NA	NA	zygoptera	11.98	1.958	NA	nekton	24.04810255
20140800	back	cp	gilly	sweeping	9999_3	0	NA	NA	NA	NA	zygoptera	11.98	1.958	NA	nekton	24.04810255
20140800	back	cp	gilly	sweeping	9999_3	0	NA	NA	NA	NA	zygoptera	11.98	1.958	NA	nekton	24.04810255
20140800	back	cp	gilly	sweeping	9999_3	0	NA	NA	NA	NA	zygoptera	11.98	1.958	NA	nekton	24.04810255
20140800	back	cp	gilly	sweeping	9999_3	0	NA	NA	NA	NA	zygoptera	11.98	1.958	NA	nekton	24.04810255
20140800	back	cp	gilly	sweeping	9999_3	0	NA	NA	NA	NA	zygoptera	11.98	1.958	NA	nekton	24.04810255
20140800	back	cp	gilly	sweeping	9999_3	0	NA	NA	NA	NA	zygoptera	11.98	1.958	NA	nekton	24.04810255
20140800	back	cp	gilly	sweeping	9999_3	0	NA	NA	NA	NA	zygoptera	11.98	1.958	NA	nekton	24.04810255
20140800	back	cp	gilly	sweeping	9999_3	0	NA	NA	NA	NA	zygoptera	11.98	1.958	NA	nekton	24.04810255
20140800	back	cp	gilly	sweeping	9999_3	0	NA	NA	NA	NA	zygoptera	11.98	1.958	NA	nekton	24.04810255
20140800	back	cp	gilly	sweeping	9999_3	0	NA	NA	NA	NA	zygoptera	11.98	1.958	NA	nekton	24.04810255
20140800	back	cp	gilly	sweeping	9999_3	0	NA	NA	NA	NA	zygoptera	11.98	1.958	NA	nekton	24.04810255
20140800	back	cp	gilly	sweeping	9999_3	0	NA	NA	NA	NA	zygoptera	11.98	1.958	NA	nekton	24.04810255
20140800	back	cp	gilly	sweeping	9999_3	0	NA	NA	NA	NA	zygoptera	11.98	1.958	NA	nekton	24.04810255
20140800	back	cp	gilly	sweeping	9999_3	0	NA	NA	NA	NA	zygoptera	11.98	1.958	NA	nekton	24.04810255
20140800	back	cp	gilly	sweeping	9999_3	0	NA	NA	NA	NA	zygoptera	11.98	1.958	NA	nekton	24.04810255
20140800	back	cp	gilly	sweeping	9999_3	0	NA	NA	NA	NA	zygoptera	11.98	1.958	NA	nekton	24.04810255
20140800	back	cp	gilly	sweeping	9999_3	0	NA	NA	NA	NA	zygoptera	11.98	1.958	NA	nekton	24.04810255
20140800	back	cp	gilly	sweeping	9999_3	0	NA	NA	NA	NA	zygoptera	11.98	1.958	NA	nekton	24.04810255
20140800	back	cp	gilly	sweeping	9999_3	0	NA	NA	NA	NA	zygoptera	11.98	1.958	NA	nekton	24.04810255
20140800	back	cp	gilly	sweeping	9999_3	0	NA	NA	NA	NA	zygoptera	11.98	1.958	NA	nekton	24.04810255
20140800	back	cp	gilly	sweeping	9999_3	0	NA	NA	NA	NA	zygoptera	11.98	1.958	NA	nekton	24.04810255
20140800	back	cp	gilly	sweeping	9999_3	0	NA	NA	NA	NA	zygoptera	11.98	1.958	NA	nekton	24.04810255
20140800	back	cp	gilly	sweeping	9999_3	0	NA	NA	NA	NA	zygoptera	11.98	1.958	NA	nekton	24.04810255
20140800	back	cp	gilly	sweeping	9999_3	0	NA	NA	NA	NA	zygoptera	11.98	1.958	NA	nekton	24.04810255
20140800	back	cp	gilly	sweeping	9999_3	0	NA	NA	NA	NA	zygoptera	11.98	1.958	NA	nekton	24.04810255
20140800	back	cp	gilly	sweeping	9999_3	0	NA	NA	NA	NA	zygoptera	11.98	1.958	NA	nekton	24.04810255
20140800	back	cp	gilly	sweeping	9999_3	0	NA	NA	NA	NA	zygoptera	11.98	1.958	NA	nekton	24.04810255
20140800	back	cp	gilly	sweeping	9999_3	0	NA	NA	NA	NA	zygoptera	11.98	1.958	NA	nekton	24.04810255
20140800	back	cp	gilly	sweeping	9999_3	0	NA	NA	NA	NA	zygoptera	11.98	1.958	NA	nekton	24.04810255
20140800	back	cp	gilly	sweeping	9999_3	0	NA	NA	NA	NA	zygoptera	11.98	1.958	NA	nekton	24.04810255
20140800	back	cp	gilly	sweeping	9999_3	0	NA	NA	NA	NA	zygoptera	11.98	1.958	NA	nekton	24.04810255
20140800	back	cp	gilly	sweeping	9999_3	0	NA	NA	NA	NA	zygoptera	11.98	1.958	NA	nekton	24.04810255
20140800	back	cp	gilly	sweeping	9999_3	0	NA	NA	NA	NA	zygoptera	11.98	1.958	NA	nekton	24.04810255
20140800	back	cp	gilly	sweeping	9999_3	0	NA	NA	NA	NA	zygoptera	11.98	1.958	NA	nekton	24.04810255
20140800	back	cp	gilly	sweeping	9999_3	0	NA	NA	NA	NA	zygoptera	11.98	1.958	NA	nekton	24.04810255
20140800	back	cp	gilly	sweeping	9999_3	0	NA	NA	NA	NA	zygoptera	11.98	1.958	NA	nekton	24.04810255
20140800	back	cp	gilly	sweeping	9999_3	0	NA	NA	NA	NA	zygoptera	11.98	1.958	NA	nekton	24.04810255
20140800	back	cp	gilly	sweeping	9999_3	0	NA	NA	NA	NA	zygoptera	11.98	1.958	NA	nekton	24.04810255
20140800	back	cp	gilly	sweeping	9999_3	0	NA	NA	NA	NA	zygoptera	11.98	1.958	NA	nekton	24.04810255
20140800	back	cp	gilly	sweeping	9999_3	0	NA	NA	NA	NA	zygoptera	11.98	1.958	NA	nekton	24.04810255
20140800	back	cp	gilly	sweeping	9999_3	0	NA	NA	NA	NA	zygoptera	11.98	1.958	NA	nekton	24.04810255
20140800	back	cp	gilly	sweeping	9999_3	0	NA	NA	NA	NA	zygoptera	11.98	1.958	NA	nekton	24.04810255
20140800	back	cp	gilly	sweeping	9999_3	0	NA	NA	NA	NA	zygoptera	11.98	1.958	NA	nekton	24.04810255
20140800	back	cp	gilly	sweeping	9999_3	0	NA	NA	NA	NA	zygoptera	11.98	1.958	NA	nekton	24.04810255
20140800	back	cp	gilly	sweeping	9999_3	0	NA	NA	NA	NA	zygoptera	11.98	1.958	NA	nekton	24.04810255
20140800	back	cp	gilly	sweeping	9999_3	0	NA	NA	NA	NA	zygoptera	11.98	1.958	NA	nekton	24.04810255
20140800	back	cp	gilly	sweeping	9999_3	0	NA	NA	NA	NA	zygoptera	11.98	1.958	NA	nekton	24.04810255
20140800	back	cp	gilly	sweeping	9999_3	0	NA	NA	NA	NA	zygoptera	11.98	1.958	NA	nekton	24.04810255
20140800	back	cp	gilly	sweeping	9999_3	0	NA	NA	NA	NA	zygoptera	11.98	1.958	NA	nekton	24.04810255
20140800	back	cp	gilly	sweeping	9999_3	0	NA	NA	NA	NA	zygoptera	11.98	1.958	NA	nekton	24.04810255
20140800	back	cp	gilly	sweeping	9999_3	0	NA	NA	NA	NA	zygoptera	11.98	1.958	NA	nekton	24.04810255
20140800	back	cp	gilly	sweeping	9999_3	0	NA	NA	NA	NA	zygoptera	11.98	1.958	NA	nekton	24.04810255
20140800	back	cp	gilly	sweeping	9999_3	0	NA	NA	NA	NA	zygoptera	11.98	1.958	NA	nekton	24.04810255
20140800	back	cp	gilly	sweeping	9999_3	0	NA	NA	NA	NA	zygoptera	11.98	1.958	NA	nekton	24.04810255
20140800	back	cp	gilly	sweeping	9999_3	0	NA	NA	NA	NA	zygoptera	11.98	1.958	NA	nekton	24.04810255
20140800	back	cp	gilly	sweeping	9999_3	0	NA	NA	NA	NA	zygoptera	11.98	1.958	NA	nekton	24.04810255
20140800	back	cp	gilly	sweeping	9999_3	0	NA	NA	NA	NA	zygoptera	11.98	1.958	NA	nekton	24.04810255
20140800	back	cp	gilly	sweeping	9999_3	0	NA	NA	NA	NA	zygoptera	11.98	1.958	NA	nekton	24.04810255
20140800	back	cp	gilly	sweeping	9999_3	0	NA	NA	NA	NA	zygoptera	11.98	1.958	NA	nekton	24.04810255
20140800	back	cp	gilly	sweeping	9999_3	0	NA	NA	NA	NA	zygoptera	11.98	1.958	NA	nekton	24.04810255
20140800	back	cp	gilly	sweeping	9999_3	0	NA	NA	NA	NA	zygoptera	11.98	1.958	NA	nekton	24.04810255
20140800	back	cp	gilly	sweeping	9999_3	0	NA	NA	NA	NA	zygoptera	11.98	1.958	NA	nekton	24.04810255
20140800	back	cp	gilly	sweeping	9999_3	0	NA	NA	NA	NA	zygoptera	11.98	1.958	NA	nekton	24.04810255
20140800	back	cp	gilly	sweeping	9999_3	0	NA	NA	NA	NA	zygoptera	11.98	1.958	NA	nekton	24.04810255
20140800	back	cp	gilly	sweeping	9999_3	0	NA	NA	NA	NA	zygoptera	11.98	1.958	NA	nekton	24.04810255
20140800	back	cp	gilly	sweeping	9999_3	0	NA	NA	NA	NA	zygoptera	11.98	1.958	NA	nekton	24.04810255
20140800	back	cp	gilly	sweeping	9999_3	0	NA	NA	NA	NA	zygoptera	11.98	1.958	NA	nekton	24.04810255
20140800	back	cp	gilly	sweeping	9999_3	0	NA	NA	NA	NA	zygoptera	11.98	1.958	NA	nekton	24.04810255
20140800	back	cp	gilly	sweeping	9999_3	0	NA	NA	NA	NA	zygoptera	11.98	1.958	NA	nekton	24.04810255
20140800	back	cp	gilly	sweeping	9999_3	0	NA	NA	NA	NA	zygoptera	11.98	1.958	NA	nekton	24.04810255
20140800	back	cp	gilly	sweeping	9999_3	0	NA	NA	NA	NA	zygoptera	11.98	1.958	NA	nekton	24.04810255
20140800	back	cp	gilly	sweeping	9999_3	0	NA	NA	NA	NA	zygoptera	11.98	1.958	NA	nekton	24.04810255
20140800	back	cp	gilly	sweeping	9999_3	0	NA	NA	NA	NA	zygoptera	11.98	1.958	NA	nekton	24.04810255
20140800	back	cp	gilly	sweeping	9999_3	0	NA	NA	NA	NA	zygoptera	11.98	1.958	NA	nekton	24.04810255
20140800	back	cp	gilly	sweeping	9999_3	0	NA	NA	NA	NA	zygoptera	11.98	1.958	NA	nekton	24.04810255
20140800	back	cp	gilly	sweeping	9999_3	0	NA	NA	NA	NA	zygoptera	11.98	1.958	NA	nekton	24.04810255
20140800	back	cp	gilly	sweeping	9999_3	0	NA	NA	NA	NA	zygoptera	11.98	1.958	NA	nekton	24.04810255
20140800	back	cp	gilly	sweeping	9999_3	0	NA	NA	NA	NA	zygoptera	11.98	1.958	NA	nekton	24.04810255
20140800	back	cp	gilly	sweeping	9999_3	0	NA	NA	NA	NA	zygoptera	11.98	1.958	NA	nekton	24.04810255
20140800	back	cp	gilly	sweeping	9999_3	0	NA	NA	NA	NA	zygoptera	11.98	1.958	NA	nekton	24.04810255
20140800	back	cp	gilly	sweeping	9999_3	0	NA	NA	NA	NA	zygoptera	11.98	1.958	NA	nekton	24.04810255
20140800	back	cp	gilly	sweeping	9999_3	0	NA	NA	NA	NA	zygoptera	11.98	1.958	NA	nekton	24.04810255
20140800	back	cp	gilly	sweeping	9999_3	0	NA	NA	NA	NA	zygoptera	11.98	1.958	NA	nekton	24.04810255
20140800	back	cp	gilly	sweeping	9999_3	0	NA	NA	NA	NA	zygoptera	11.98	1.958	NA	nekton	24.04810255
20140800	back	cp	gilly	sweeping	9999_3	0	NA	NA	NA	NA	zygoptera	11.98	1.958	NA	nekton	24.04810255
20140800	back	cp	gilly	sweeping	9999_3	0	NA	NA	NA	NA	zygoptera	11.98	1.958	NA	nekton	24.04810255
20140800	back	cp	gilly	sweeping	9999_3	0	NA	NA	NA	NA	zygoptera	11.98	1.958	NA	nekton	24.04810255
20140800	back	cp	gilly	sweeping	9999_3	0	NA	NA	NA	NA	zygoptera	11.98	1.958	NA	nekton	24.04810255
20140800	back	cp	gilly	sweeping	9999_3	0	NA	NA	NA	NA	zygoptera	11.98	1.958	NA	nekton	24.04810255
20140800	back	cp	gilly	sweeping	9999_3	0	NA	NA	NA	NA	zygoptera	11.98	1.958	NA	nekton	24.04810255
20140800	back	cp	gilly	sweeping	9999_3	0	NA	NA	NA	NA	zygoptera	11.98	1.958	NA	nekton	24.04810255
20140800	back	cp	gilly	sweeping	9999_3	0	NA	NA	NA	NA	zygoptera	11.98	1.958	NA	nekton	24.04810255
20140800	back	cp	gilly	sweeping	9999_3	0	NA	NA	NA	NA	zygoptera	11.98	1.958	NA	nekton	24.04810255
20140800	back	cp	gilly	sweeping	9999_3	0	NA	NA	NA	NA	zygoptera	11.98	1.958	NA	nekton	24.04810255
20140800	back	cp	gilly	sweeping	9999_3	0	NA	NA	NA	NA	zygoptera	11.98	1.958	NA	nekton	24.04810255
20140800	back	cp	gilly	sweeping	9999_3	0	NA	NA	NA	NA	zygoptera	11.98	1.958	NA	nekton	24.04810255
20140800	back	cp	gilly	sweeping	9999_3	0	NA	NA	NA	NA	zygoptera	11.98	1.958	NA	nekton	24.04810255
20140800	back	cp	gilly	sweeping	9999_3	0	NA	NA	NA	NA	zygoptera	11.98	1.958	NA	nekton	24.04810255
20140800	back	cp	gilly	sweeping	9999_3	0	NA	NA	NA	NA	zygoptera	11.98	1.958	NA	nekton	24.04810255
20140800	back	cp	gilly	sweeping	9999_3	0	NA	NA	NA	NA	zygoptera	11.98	1.958	NA	nekton	24.04810255
20140800	back	cp	gilly	sweeping	9999_3	0	NA	NA	NA	NA	zygoptera	11.98	1.958	NA	nekton	24.04810255
20140800	back	cp	gilly	sweeping	9999_3	0	NA	NA	NA	NA	zygoptera	11.98	1.958	NA	nekton	24.04810255
20140800	back	cp	gilly	sweeping	9999_3	0	NA	NA	NA	NA	zygoptera	11.98	1.958	NA	nekton	24.04810255
20140800	back	cp	gilly	sweeping	9999_3	0	NA	NA	NA	NA	zygoptera	11.98	1.958	NA	nekton	24.04810255
20140800	back	cp	gilly	sweeping	9999_3	0	NA	NA	NA	NA	zygoptera	11.98	1.958	NA	nekton	24.04810255
20140800	back	cp	gilly	sweeping	9999_3	0	NA	NA	NA	NA	zygoptera	11.98	1.958	NA	nekton	24.04810255
20140800	back	cp	gilly	sweeping	9999_3	0	NA	NA	NA	NA	zygoptera	11.98	1.958	NA	nekton	24.04810255
20140800	back	cp	gilly	sweeping	9999_3	0	NA	NA	NA	NA	zygoptera	11.98	1.958	NA	nekton	24.04810255
20140800	back	cp	gilly	sweeping	9999_3	0	NA	NA	NA	NA	zygoptera	11.98	1.958	NA	nekton	24.04810255
20140800	back	cp	gilly	sweeping	9999_3	0	NA	NA	NA	NA	zygoptera	11.98	1.958	NA	nekton	24.04810255
20140800	back	cp	gilly	sweeping	9999_3	0	NA	NA	NA	NA	zygoptera	11.98	1.958	NA	nekton	24.04810255
20140800	back	cp	gilly	sweeping	9999_3	0	NA	NA	NA	NA	zygoptera	11.98	1.958	NA	nekton	24.04810255
20140800	back	cp	gilly	sweeping	9999_3	0	NA	NA	NA	NA	zygoptera	11.98	1.958	NA	nekton	24.04810255
20140800	back	cp	gilly	sweeping	9999_3	0	NA	NA	NA	NA	zygoptera	11.98	1.958	NA	nekton	24.04810255
20140800	back	cp	gilly	sweeping	9999_3	0	NA	NA	NA	NA	zygoptera	11.98	1.958	NA	nekton	24.04810255
20140800	back	cp	gilly	sweeping	9999_3	0	NA	NA	NA	NA	zygoptera	11.98	1.958	NA	nekton	24.04810255
20140800	back	cp	gilly	sweeping	9999_3	0	NA	NA	NA	NA	zygoptera	11.98	1.958	NA	nekton	24.04810255
20140800	back	cp	gilly	sweeping	9999_3	0	NA	NA	NA	NA	zygoptera	11.98	1.958	NA	nekton	24.04810255
20140800	back	cp	gilly	sweeping	9999_3	0	NA	NA	NA	NA	zygoptera	11.98	1.958	NA	nekton	24.04810255
[truncated: 9,004 more rows]
